# Supplementary material for: N-glycomic profiling of colorectal cancer according to tumor stage and location
Source: PLoS One. 2020 Jun 29;15(6):e0234989. doi: 10.1371/journal.pone.0234989 (PMC7323945; doi:10.1371/journal.pone.0234989)
Supplement: S1 Table — (XLSX) [file pone.0234989.s004.xlsx]

## Sheet: 1. Patient info 
Supplementary Table 1
CRC tissue samples
Sample #	Gender	Age	Stage	Tumor location in colon
1	M	73	II	Right
2	F	71	II	Right
3	M	72	II	Right
4	F	71	II	Right
5	M	58	II	Right
6	F	60	II	Right
7	M	61	II	Right
8	F	43	II	Right
9	F	77	II	Right
10	F	53	III	Right
11	M	89	III	Right
12	M	64	III	Right
13	F	77	III	Right
14	F	80	III	Right
15	M	43	III	Right
16	M	46	III	Right
17	M	69	III	Right
18	F	60	III	Right
19	F	81	II	Left
20	M	78	II	Left
21	M	68	II	Left
22	F	67	II	Left
23	M	58	II	Left
24	M	56	II	Left
25	M	53	II	Left
26	F	62	II	Left
27	F	64	II	Left
28	M	69	III	Left
29	F	68	III	Left
30	F	63	III	Left
31	F	75	III	Left
32	F	61	III	Left
33	F	46	III	Left
34	M	52	III	Left
35	M	61	III	Left
Healthy colon tissue samples
Sample #	Gender	Age	Sample origin	Reason for operation
1	F	31	Caecum/right colon	Ileum ischemia/hemorrhage
2	F	32	Caecum/right colon	Ileum endometriosis
3	M	74	Caecum/right colon	Appendicitis
4	M	21	Caecum/right colon	Appendicitis
5	M	42	Caecum/right colon	Valvula bauchini lipoma
6	F	1	Sigma/left colon	Aganglionosis
7	F	68	Sigma/left colon	Adnex cyst
8	M	72	Sigma/left colon	Sigma volvulus
9	M	42	Sigma/left colon	Tyhjentymis ongelmia
10	M	27	Sigma/left colon	Volvulus
