# Supplementary material for: N-glycomic profiling of colorectal cancer according to tumor stage and location
Source: PLoS One. 2020 Jun 29;15(6):e0234989. doi: 10.1371/journal.pone.0234989 (PMC7323945; doi:10.1371/journal.pone.0234989)
Supplement: S2 Table — The relative abundance of each proposed monosaccharide composition is shown as the average ± standard error of the mean (SEM). The p-value for each proposed monosaccharide composition compared within all ten groups is also given. (XLSX) [file pone.0234989.s005.xlsx]

## Sheet: 2. Neutral N-glycans
Supplementary Table 2
	1. Right-sided CRC vs. left-sided CRC							2. Right-sided CRC vs. left-sided CRC stage II samples only							3. Right-sided CRC vs. left-sided CRC, stage III samples only							4. Stage II vs. III CRC, all samples							5. Stage II vs. III CRC, right-sided samples only							6. Stage II vs. III CRC, left-sided samples only							7. Healthy colon tissue, right vs. left
Calculated m/z	Proposed monosaccharide composition	Right-sided CRC		Left-sided CRC		p-value		Proposed monosaccharide composition	Right-sided CRC, stage II		Left-sided CRC, stage II		p-value		Proposed monosaccharide composition	Right-sided CRC, stage III		Left-sided CRC, stage III		p-value		Proposed monosaccharide composition	Stage II		Stage III		p-value		Proposed monosaccharide composition	Stage II, right colon		Stage III, right colon		p-value		Proposed monosaccharide composition	Stage II, left colon		Stage III, left colon		p-value		Proposed monosaccharide composition	Healthy right colon		Healthy left colon		p-value
		Average	SEM	Average	SEM				Average	SEM	Average	SEM				Average	SEM	Average	SEM				Average	SEM	Average	SEM				Average	SEM	Average	SEM				Average	SEM	Average	SEM				Average	SEM	Average	SEM
609.21	H1N2	0.258961	0.0524425	0.289229	0.0768661	1		H1N2	0.286822	0.0759391	0.203372	0.0947069	0.859335		H1N2	0.2311	0.0756809	0.385818	0.121031	1		H1N2	0.245097	0.0597473	0.303908	0.0700336	1		H1N2	0.286822	0.0759391	0.2311	0.0756809	1		H1N2	0.203372	0.0947069	0.385818	0.121031	0.912217		H1N2	0.181846	0.0515489	0.24341	0.0245173	0.816901
714.24	H2N1F1	1.25494	0.251493	1.14367	0.169103	1		H2N1F1	1.33369	0.41826	0.969452	0.227516	1		H2N1F1	1.17619	0.303834	1.33966	0.248949	1		H2N1F1	1.15157	0.235146	1.25312	0.193938	0.95625		H2N1F1	1.33369	0.41826	1.17619	0.303834	1		H2N1F1	0.969452	0.227516	1.33966	0.248949	0.912217		H2N1F1	0.658453	0.0908811	0.730415	0.118186	0.92
755.27	H1N2F1	0.335682	0.0711024	0.375249	0.119312	1		H1N2F1	0.347768	0.091948	0.250405	0.149447	0.666784		H1N2F1	0.323595	0.113996	0.515698	0.187363	1		H1N2F1	0.299086	0.0859293	0.413997	0.106028	0.95625		H1N2F1	0.347768	0.091948	0.323595	0.113996	1		H1N2F1	0.250405	0.149447	0.515698	0.187363	0.912217		H1N2F1	0.110781	0.0496551	0.0958925	0.0587612	1
771.26	H2N2	3.98565	0.29989	3.59598	0.25712	1		H2N2	4.04772	0.35046	3.42201	0.401203	0.814415		H2N2	3.92359	0.508365	3.79169	0.32221	1		H2N2	3.73487	0.269315	3.86152	0.300091	1		H2N2	4.04772	0.35046	3.92359	0.508365	1		H2N2	3.42201	0.401203	3.79169	0.32221	1		H2N2	3.84109	0.419228	2.02127	0.136	0.111111
876.3	H3N1F1	0.693161	0.183973	0.544859	0.071043	1		H3N1F1	0.77221	0.318951	0.390697	0.0703425	0.708055		H3N1F1	0.614112	0.201382	0.718292	0.100181	1		H3N1F1	0.581454	0.165049	0.663138	0.113887	0.95625		H3N1F1	0.77221	0.318951	0.614112	0.201382	1		H3N1F1	0.390697	0.0703425	0.718292	0.100181	0.391839		H3N1F1	0.272959	0.0504446	0.365835	0.0526907	0.816901
892.29	H4N1	0.0904877	0.0499732	0.142005	0.0580821	1		H4N1	0.049791	0.049791	0.163199	0.0828931	0.859335		H4N1	0.131184	0.0878659	0.118162	0.0860107	1		H4N1	0.106495	0.0488798	0.125056	0.0597442	1		H4N1	0.049791	0.049791	0.131184	0.0878659	0.988235		H4N1	0.163199	0.0828931	0.118162	0.0860107	1		H4N1	0.0755086	0.0464646	0.0466708	0.0466708	1
917.32	H2N2F1	4.43974	0.559431	4.56724	0.553706	1		H2N2F1	4.58729	0.647441	4.39467	0.788081	0.989694		H2N2F1	4.29219	0.951563	4.76138	0.824902	1		H2N2F1	4.49098	0.495288	4.51299	0.619037	1		H2N2F1	4.58729	0.647441	4.29219	0.951563	1		H2N2F1	4.39467	0.788081	4.76138	0.824902	1		H2N2F1	1.53562	0.123311	1.28594	0.153725	0.78
933.31	H3N2	4.21915	0.268847	5.44876	0.509902	0.938013		H3N2	4.3453	0.322311	5.68342	0.777187	0.700619		H3N2	4.093	0.446455	5.18477	0.683706	1		H3N2	5.01436	0.439201	4.60678	0.409344	0.95625		H3N2	4.3453	0.322311	4.093	0.446455	0.988235		H3N2	5.68342	0.777187	5.18477	0.683706	1		H3N2	4.73592	0.212662	3.37102	0.277219	0.111111
974.34	H2N3	0.0131934	0.0131934	0.0422657	0.0289393	1		H2N3	0.0263867	0.0263867	0.0403497	0.0403497	1		H2N3	0	0	0.0444212	0.0444212	1		H2N3	0.0333682	0.0234473	0.0209041	0.0209041	1		H2N3	0.0263867	0.0263867	0	0	1		H2N3	0.0403497	0.0403497	0.0444212	0.0444212	1		H2N3	0	0	0	0	1
1054.34	H5N1	0.00578212	0.00578212	0	0	1		H5N1	0	0	0	0	1		H5N1	0.0115642	0.0115642	0	0	1		H5N1	0	0	0.00612225	0.00612225	0.95625		H5N1	0	0	0.0115642	0.0115642	1		H5N1	0	0	0	0	1		H5N1	0	0	0.0368973	0.0368973	1
1079.38	H3N2F1	2.77256	0.202719	3.6408	0.338632	0.938013		H3N2F1	2.94847	0.289161	4.28927	0.518281	0.310678		H3N2F1	2.59665	0.288623	2.91128	0.260774	1		H3N2F1	3.61887	0.330628	2.74471	0.193889	0.95625		H3N2F1	2.94847	0.289161	2.59665	0.288623	1		H3N2F1	4.28927	0.518281	2.91128	0.260774	0.522624		H3N2F1	2.06336	0.17172	1.65715	0.169972	0.608696
1095.37	H4N2	2.44208	0.128121	2.50549	0.146893	1		H4N2	2.60647	0.159311	2.4725	0.180983	0.929167		H4N2	2.27768	0.193978	2.54262	0.24964	1		H4N2	2.53948	0.11808	2.40236	0.154544	0.95625		H4N2	2.60647	0.159311	2.27768	0.193978	0.894523		H4N2	2.4725	0.180983	2.54262	0.24964	1		H4N2	2.25164	0.142924	1.73323	0.083232	0.111111
1120.4	H2N3F1	0.0205489	0.0155858	0.0487377	0.026929	1		H2N3F1	0	0	0.059427	0.0407543	0.859335		H2N3F1	0.0410978	0.0304439	0.0367122	0.0367122	1		H2N3F1	0.0297135	0.0210413	0.039034	0.0228719	1		H2N3F1	0	0	0.0410978	0.0304439	0.988235		H2N3F1	0.059427	0.0407543	0.0367122	0.0367122	1		H2N3F1	0	0	0.0556652	0.0347632	0.816901
1136.4	H3N3	0.663831	0.0865332	1.13021	0.208489	0.938013		H3N3	0.702274	0.105918	1.2426	0.358008	0.739056		H3N3	0.625389	0.142253	1.00377	0.204998	1		H3N3	0.972438	0.19259	0.803453	0.127428	0.95625		H3N3	0.702274	0.105918	0.625389	0.142253	0.988235		H3N3	1.2426	0.358008	1.00377	0.204998	1		H3N3	0.971195	0.168445	1.66732	0.201944	0.166667
1177.42	H2N4	0.135873	0.0373959	0.0686285	0.0208331	0.993103		H2N4	0.184736	0.0667246	0.0809473	0.0321008	0.785405		H2N4	0.0870109	0.0299059	0.05477	0.0270442	1		H2N4	0.132842	0.0380584	0.0718387	0.0200876	0.95625		H2N4	0.184736	0.0667246	0.0870109	0.0299059	0.988235		H2N4	0.0809473	0.0321008	0.05477	0.0270442	1		H2N4	0	0	0.036697	0.02459	0.816901
1216.4	H6N1	0.00622149	0.00622149	0	0	1		H6N1	0	0	0	0	1		H6N1	0.012443	0.012443	0	0	1		H6N1	0	0	0.00658746	0.00658746	0.95625		H6N1	0	0	0.012443	0.012443	1		H6N1	0	0	0	0	1		H6N1	0.0249688	0.0249688	0	0	1
1241.43	H4N2F1	0.249275	0.0391749	0.22158	0.0431663	1		H4N2F1	0.299391	0.0534866	0.261117	0.0547367	1		H4N2F1	0.19916	0.0550787	0.177102	0.0682969	1		H4N2F1	0.280254	0.0374118	0.188779	0.0420825	0.95625		H4N2F1	0.299391	0.0534866	0.19916	0.0550787	0.988235		H4N2F1	0.261117	0.0547367	0.177102	0.0682969	0.912217		H4N2F1	0.138351	0.0143116	0.0992595	0.0257614	0.78
1257.42	H5N2	15.8329	1.5021	15.3461	0.946121	1		H5N2	18.1144	2.44607	15.4013	1.39771	0.929167		H5N2	13.5514	1.51813	15.284	1.35463	1		H5N2	16.7579	1.40561	14.3668	1.01716	0.95625		H5N2	18.1144	2.44607	13.5514	1.51813	0.894523		H5N2	15.4013	1.39771	15.284	1.35463	1		H5N2	14.4038	0.905467	14.6954	0.656001	1
1282.45	H3N3F1	0.745255	0.0581908	1.02703	0.125774	0.938013		H3N3F1	0.712327	0.10371	1.1933	0.193387	0.283217		H3N3F1	0.778183	0.0580041	0.839969	0.138963	1		H3N3F1	0.952812	0.121377	0.807259	0.0701839	0.95625		H3N3F1	0.712327	0.10371	0.778183	0.0580041	1		H3N3F1	1.1933	0.193387	0.839969	0.138963	0.912217		H3N3F1	0.435636	0.0409588	0.763395	0.084264	0.111111
1298.45	H4N3	0.713578	0.0705766	0.85282	0.0801858	1		H4N3	0.791458	0.047783	0.873537	0.116918	1		H4N3	0.635699	0.131795	0.829514	0.116225	1		H4N3	0.832497	0.0620703	0.726906	0.089241	0.95625		H4N3	0.791458	0.047783	0.635699	0.131795	0.894523		H4N3	0.873537	0.116918	0.829514	0.116225	1		H4N3	0.992849	0.120778	1.53535	0.184028	0.166667
1339.48	H3N4	0.616373	0.060962	0.783662	0.10458	0.993103		H3N4	0.621078	0.070848	0.882128	0.124982	0.357809		H3N4	0.611669	0.103777	0.672887	0.172416	1		H3N4	0.751603	0.0765415	0.640477	0.0950235	0.95625		H3N4	0.621078	0.070848	0.611669	0.103777	1		H3N4	0.882128	0.124982	0.672887	0.172416	0.912217		H3N4	0.846279	0.117051	1.91045	0.238341	0.111111
1403.48	H5N2F1	0.268795	0.0362062	0.250964	0.0302397	1		H5N2F1	0.272147	0.035154	0.260295	0.0270602	1		H5N2F1	0.265442	0.0658229	0.240466	0.0589097	1		H5N2F1	0.266221	0.0215671	0.253689	0.043256	1		H5N2F1	0.272147	0.035154	0.265442	0.0658229	1		H5N2F1	0.260295	0.0270602	0.240466	0.0589097	1		H5N2F1	0.176262	0.0149341	0.153012	0.0160543	0.816901
1419.48	H6N2	14.3504	0.56322	13.1675	0.894076	1		H6N2	13.7321	0.850609	12.0113	1.38056	0.929167		H6N2	14.9687	0.727361	14.4683	0.987736	1		H6N2	12.8717	0.813784	14.7332	0.587202	0.95625		H6N2	13.7321	0.850609	14.9687	0.727361	0.988235		H6N2	12.0113	1.38056	14.4683	0.987736	0.760331		H6N2	16.9797	0.410252	15.0093	0.821406	0.342857
1428.51	H3N3F2	0.0250936	0.0174235	0.0419008	0.0234457	1		H3N3F2	0.0287952	0.0287952	0.0461248	0.0315998	1		H3N3F2	0.021392	0.021392	0.0371487	0.0371487	1		H3N3F2	0.03746	0.0208438	0.028807	0.0202268	1		H3N3F2	0.0287952	0.0287952	0.021392	0.021392	1		H3N3F2	0.0461248	0.0315998	0.0371487	0.0371487	1		H3N3F2	0.0167759	0.0167759	0	0	1
1444.51	H4N3F1	0.592264	0.0651483	1.08783	0.223475	0.428347		H4N3F1	0.488671	0.0919615	1.39088	0.397324	0.115755		H4N3F1	0.695857	0.0830572	0.746912	0.0907531	1		H4N3F1	0.939774	0.226065	0.719883	0.0596853	1		H4N3F1	0.488671	0.0919615	0.695857	0.0830572	0.894523		H4N3F1	1.39088	0.397324	0.746912	0.0907531	0.54613		H4N3F1	0.323458	0.0366249	0.480424	0.0379817	0.166667
1460.5	H5N3	0.714	0.0619097	0.667578	0.0497173	1		H5N3	0.806022	0.0670519	0.640156	0.0794947	0.635896		H5N3	0.621977	0.0983691	0.698427	0.0602012	1		H5N3	0.723089	0.0543081	0.657954	0.0582974	0.95625		H5N3	0.806022	0.0670519	0.621977	0.0983691	0.894523		H5N3	0.640156	0.0794947	0.698427	0.0602012	1		H5N3	0.939339	0.0968989	1.33476	0.150206	0.166667
1485.53	H3N4F1	1.37789	0.111417	1.81519	0.244363	0.993103		H3N4F1	1.30985	0.184397	1.80064	0.194776	0.283217		H3N4F1	1.44593	0.132661	1.83156	0.491108	1		H3N4F1	1.55524	0.143071	1.6274	0.237971	1		H3N4F1	1.30985	0.184397	1.44593	0.132661	0.988235		H3N4F1	1.80064	0.194776	1.83156	0.491108	0.912217		H3N4F1	1.02769	0.09825	2.79787	0.474467	0.111111
1501.53	H4N4	0.71141	0.0887913	0.808696	0.115595	1		H4N4	0.742651	0.136626	0.716817	0.0659351	1		H4N4	0.680169	0.120813	0.912061	0.237549	1		H4N4	0.729734	0.073654	0.789294	0.127745	1		H4N4	0.742651	0.136626	0.680169	0.120813	0.988235		H4N4	0.716817	0.0659351	0.912061	0.237549	1		H4N4	1.15882	0.176014	2.08702	0.255344	0.166667
1542.56	H3N5	0.339832	0.0799456	0.604411	0.089568	0.938013		H3N5	0.161547	0.0648674	0.75284	0.123834	0.0103661		H3N5	0.518116	0.122511	0.437428	0.108285	1		H3N5	0.457194	0.0986907	0.480145	0.0805508	1		H3N5	0.161547	0.0648674	0.518116	0.122511	0.894523		H3N5	0.75284	0.123834	0.437428	0.108285	0.54613		H3N5	0.674431	0.138604	0.482237	0.148821	0.608696
1565.53	H6N2F1	0.0622647	0.0201576	0.0163662	0.0119841	0.938013		H6N2F1	0.0650732	0.0336031	0.00994975	0.00994975	0.682662		H6N2F1	0.0594563	0.024408	0.0235847	0.0235847	1		H6N2F1	0.0375115	0.0182665	0.0425755	0.0170954	1		H6N2F1	0.0650732	0.0336031	0.0594563	0.024408	1		H6N2F1	0.00994975	0.00994975	0.0235847	0.0235847	1		H6N2F1	0.0931766	0.00654357	0.132378	0.0165089	0.342857
1581.53	H7N2	8.48755	0.457724	8.34433	0.5926	1		H7N2	8.61955	0.791463	7.45884	0.847874	0.880971		H7N2	8.35555	0.509561	9.3405	0.716684	1		H7N2	8.0392	0.579961	8.81906	0.435415	0.95625		H7N2	8.61955	0.791463	8.35555	0.509561	1		H7N2	7.45884	0.847874	9.3405	0.716684	0.683669		H7N2	8.99355	0.214992	7.58071	0.315256	0.166667
1590.57	H2N6	0.0325081	0.0263313	0.00396863	0.00396863	1		H2N6	0.0611637	0.0522932	0	0	0.859335		H2N6	0.00385264	0.00261214	0.00843333	0.00843333	1		H2N6	0.0305818	0.0264281	0.00600826	0.00409578	1		H2N6	0.0611637	0.0522932	0.00385264	0.00261214	1		H2N6	0	0	0.00843333	0.00843333	0.912217		H4N3F2	0.138685	0.0404011	0.112076	0.0329922	0.816901
1606.56	H4N3F2	0.44136	0.0538457	0.639307	0.130765	0.993103		H4N3F2	0.350071	0.0775576	0.795276	0.229385	0.283217		H4N3F2	0.53265	0.0649899	0.463843	0.0842372	1		H4N3F2	0.572673	0.12927	0.50027	0.0515041	1		H4N3F2	0.350071	0.0775576	0.53265	0.0649899	0.894523		H4N3F2	0.795276	0.229385	0.463843	0.0842372	0.912217		H5N3F1	0.247768	0.051141	0.351695	0.043167	0.475
1622.56	H5N3F1	0.432905	0.0432578	0.381743	0.0404992	1		H5N3F1	0.460463	0.0585448	0.380329	0.0597418	0.989694		H5N3F1	0.405347	0.0658439	0.383335	0.0581128	1		H5N3F1	0.420396	0.0417216	0.394989	0.0430167	1		H5N3F1	0.460463	0.0585448	0.405347	0.0658439	1		H5N3F1	0.380329	0.0597418	0.383335	0.0581128	1		H6N3	0.785155	0.0906858	1.12855	0.153704	0.475
1631.59	H6N3	0.739649	0.0584113	0.603243	0.0749621	1		H6N3	0.857977	0.0699427	0.547794	0.0947786	0.310678		H6N3	0.621321	0.0781547	0.665622	0.12122	1		H6N3	0.702885	0.0684076	0.642168	0.0683572	0.95625		H6N3	0.857977	0.0699427	0.621321	0.0781547	0.894523		H6N3	0.547794	0.0947786	0.665622	0.12122	0.912217		H3N4F2	0.110439	0.0108314	0.174946	0.0224285	0.225806
1647.59	H3N4F2	0.0904184	0.0376648	0.111127	0.0386421	1		H3N4F2	0.0764177	0.0529895	0.180104	0.0591851	0.739056		H3N4F2	0.104419	0.0563232	0.0335287	0.0335287	1		H3N4F2	0.128261	0.0405338	0.0710589	0.0339032	0.95625		H3N4F2	0.0764177	0.0529895	0.104419	0.0563232	1		H3N4F2	0.180104	0.0591851	0.0335287	0.0335287	0.54613		H4N4F1	1.25284	0.121483	2.75093	0.351702	0.111111
1663.58	H4N4F1	1.08817	0.0714404	1.39068	0.142584	0.993103		H4N4F1	1.05314	0.0972295	1.43306	0.148076	0.283217		H4N4F1	1.12321	0.109227	1.34301	0.264465	1		H4N4F1	1.2431	0.0974999	1.22664	0.135315	1		H4N4F1	1.05314	0.0972295	1.12321	0.109227	1		H4N4F1	1.43306	0.148076	1.34301	0.264465	0.912217		H5N4	1.95891	0.304177	2.8603	0.364352	0.342857
1688.61	H5N4	1.86545	0.233641	1.48085	0.194354	0.993103		H5N4	2.24872	0.366331	1.20703	0.167546	0.267446		H5N4	1.48218	0.247138	1.78889	0.348961	1		H5N4	1.72787	0.232677	1.62651	0.206648	1		H5N4	2.24872	0.366331	1.48218	0.247138	0.894523		H5N4	1.20703	0.167546	1.78889	0.348961	0.912217		H3N5F1	0.285492	0.0648717	0.419222	0.06472	0.475
1704.61	H3N5F1	0.465021	0.0719498	0.590636	0.0776797	0.993103		H3N5F1	0.319286	0.0652539	0.687559	0.120485	0.115755		H3N5F1	0.610756	0.111506	0.481599	0.086233	1		H3N5F1	0.503422	0.0800754	0.549976	0.0712878	0.95625		H3N5F1	0.319286	0.0652539	0.610756	0.111506	0.894523		H3N5F1	0.687559	0.120485	0.481599	0.086233	0.912217		H4N5	0.206589	0.0157078	0.34021	0.0267419	0.111111
1727.59	H4N5	0.261993	0.0687387	0.225211	0.0501219	1		H4N5	0.252724	0.124194	0.29561	0.0636608	0.666784		H4N5	0.271263	0.0680861	0.146013	0.0727942	1		H4N5	0.274167	0.0678956	0.212322	0.0506195	1		H4N5	0.252724	0.124194	0.271263	0.0680861	0.988235		H4N5	0.29561	0.0636608	0.146013	0.0727942	0.912217		H7N2F1	0.0393924	0.0161793	0.0207736	0.0142291	0.816901
1736.62	H7N2F1	0.0256484	0.0117058	0.00539277	0.00539277	0.993103		H7N2F1	0.0279633	0.0185048	0.0101863	0.0101863	0.859335		H7N2F1	0.0233335	0.0154465	0	0	1		H7N2F1	0.0190748	0.0104706	0.012353	0.00846374	1		H7N2F1	0.0279633	0.0185048	0.0233335	0.0154465	1		H7N2F1	0.0101863	0.0101863	0	0	1		H4N3F3	0	0	0	0	1
1743.58	H4N3F3	0.0425883	0.031531	0.0170022	0.0170022	1		H4N3F3	0.0588888	0.0588888	0	0	1		H4N3F3	0.0262879	0.0262879	0.0361296	0.0361296	1		H4N3F3	0.0294444	0.0294444	0.0309193	0.0212881	1		H4N3F3	0.0588888	0.0588888	0.0262879	0.0262879	1		H4N3F3	0	0	0.0361296	0.0361296	0.912217		H8N2	12.7213	0.905802	9.56385	0.447745	0.225806
1745.64	H8N2	9.82726	0.536773	9.25133	0.670733	1		H8N2	9.88749	0.878935	8.62246	1.09466	0.929167		H8N2	9.76702	0.67164	9.9588	0.713747	1		H8N2	9.25498	0.698036	9.85727	0.4742	0.95625		H8N2	9.88749	0.878935	9.76702	0.67164	1		H8N2	8.62246	1.09466	9.9588	0.713747	0.912217		H3N6	0.110262	0.059946	0.0722949	0.044894	1
1752.62	H3N6	0.0290283	0.0168147	0.15708	0.0888087	0.938013		H3N6	0.0119207	0.0119207	0.253196	0.163801	0.314352		H3N6	0.046136	0.0314063	0.0489506	0.0256222	1		H3N6	0.132558	0.0848684	0.0474605	0.0199093	1		H3N6	0.0119207	0.0119207	0.046136	0.0314063	0.988235		H3N6	0.253196	0.163801	0.0489506	0.0256222	0.912217		H5N3F2	0.116706	0.0249155	0.0691241	0.031176	0.765957
1768.61	H5N3F2	0.198484	0.0495245	0.136692	0.0378349	1		H5N3F2	0.134658	0.0585107	0.15109	0.0506252	1		H5N3F2	0.26231	0.077343	0.120494	0.0598909	1		H5N3F2	0.142874	0.0375838	0.195573	0.0513332	0.965566		H5N3F2	0.134658	0.0585107	0.26231	0.077343	0.988235		H5N3F2	0.15109	0.0506252	0.120494	0.0598909	1		H6N3F1	0.222118	0.0526713	0.286227	0.0172693	0.475
1784.61	H6N3F1	0.465332	0.0807212	0.321107	0.054452	0.993103		H6N3F1	0.540598	0.127116	0.312343	0.0824939	0.458115		H6N3F1	0.390067	0.100588	0.330966	0.0750049	1		H6N3F1	0.426471	0.0785456	0.362255	0.062377	1		H6N3F1	0.540598	0.127116	0.390067	0.100588	0.988235		H6N3F1	0.312343	0.0824939	0.330966	0.0750049	1		H7N3	0.0440535	0.0207643	0.0595972	0.0258294	1
1793.64	H7N3	0.00916207	0.00916207	0	0	1		H7N3	0	0	0	0	1		H7N3	0.0183241	0.0183241	0	0	1		H7N3	0	0	0.00970101	0.00970101	0.95625		H7N3	0	0	0.0183241	0.0183241	1		H7N3	0	0	0	0	1		H4N4F2	0.160556	0.0128244	0.266427	0.0399679	0.225806
1809.64	H4N4F2	0.408012	0.0612214	0.521127	0.0749876	1		H4N4F2	0.365855	0.0965068	0.655658	0.116957	0.314352		H4N4F2	0.450168	0.0785583	0.369779	0.0595329	1		H4N4F2	0.510756	0.0815174	0.412338	0.0496378	0.95625		H4N4F2	0.365855	0.0965068	0.450168	0.0785583	0.988235		H4N4F2	0.655658	0.116957	0.369779	0.0595329	0.391839		H5N4F1	1.45846	0.183207	2.93189	0.268518	0.111111
1825.63	H5N4F1	1.93562	0.149389	1.71258	0.235406	0.993103		H5N4F1	1.99114	0.243155	1.46015	0.187736	0.357809		H5N4F1	1.88009	0.186955	1.99656	0.449541	1		H5N4F1	1.72564	0.16233	1.9349	0.225986	1		H5N4F1	1.99114	0.243155	1.88009	0.186955	1		H5N4F1	1.46015	0.187736	1.99656	0.449541	0.912217		H6N4	0.0952538	0.0141032	0.193638	0.0377808	0.342857
1834.67	H6N4	0.208524	0.12102	0.0610854	0.0281744	1		H6N4	0.336104	0.234031	0.0482374	0.0324478	0.857579		H6N4	0.0809444	0.0583503	0.0755394	0.0494522	1		H6N4	0.192171	0.119806	0.0784009	0.037486	1		H6N4	0.336104	0.234031	0.0809444	0.0583503	1		H6N4	0.0482374	0.0324478	0.0755394	0.0494522	1		H3N5F2	0	0	0.0315632	0.0197528	0.816901
1850.67	H3N5F2	0.0264138	0.0183928	0.0280354	0.0193697	1		H3N5F2	0.0307536	0.0307536	0.0231098	0.0231098	1		H3N5F2	0.022074	0.022074	0.0335768	0.0335768	1		H3N5F2	0.0269317	0.0186831	0.0274871	0.0190566	1		H3N5F2	0.0307536	0.0307536	0.022074	0.022074	1		H3N5F2	0.0231098	0.0231098	0.0335768	0.0335768	1		H4N5F1	0.268152	0.0409668	0.542293	0.0470626	0.111111
1866.66	H4N5F1	0.554355	0.108927	0.612446	0.105771	1		H4N5F1	0.435261	0.176505	0.801449	0.157786	0.357809		H4N5F1	0.673449	0.125409	0.399818	0.10065	1		H4N5F1	0.618355	0.123127	0.544681	0.0861083	1		H4N5F1	0.435261	0.176505	0.673449	0.125409	0.894523		H4N5F1	0.801449	0.157786	0.399818	0.10065	0.522624		H5N5	0.135911	0.00548892	0.294638	0.0229114	0.111111
1889.64	H5N5	0.121991	0.0551737	0.0916027	0.0382027	1		H5N5	0.137663	0.0988734	0.0932833	0.0494269	1		H5N5	0.10632	0.0556799	0.0897119	0.0628231	1		H5N5	0.115473	0.0538889	0.0985043	0.0404662	1		H5N5	0.137663	0.0988734	0.10632	0.0556799	1		H5N5	0.0932833	0.0494269	0.0897119	0.0628231	1		H8N2F1	0.0179769	0.00740023	0.0154921	0.00957323	1
1891.69	H8N2F1	0.0248245	0.0117139	0.0135663	0.00955219	1		H8N2F1	0.0263758	0.018574	0.00992301	0.00992301	1		H8N2F1	0.0232731	0.0154132	0.0176651	0.0176651	1		H8N2F1	0.0181494	0.0104079	0.020634	0.011297	1		H8N2F1	0.0263758	0.018574	0.0232731	0.0154132	1		H8N2F1	0.00992301	0.00992301	0.0176651	0.0176651	1		H3N6F1	0.0146911	0.0146911	0.0856384	0.024156	0.222222
1905.63	H3N6F1	0.109808	0.0417318	0.267627	0.0771288	0.938013		H3N6F1	0.0509892	0.0339498	0.354443	0.12221	0.283217		H3N6F1	0.168626	0.0733761	0.16996	0.0843687	1		H3N6F1	0.202716	0.0716905	0.169254	0.0537653	1		H3N6F1	0.0509892	0.0339498	0.168626	0.0733761	0.894523		H3N6F1	0.354443	0.12221	0.16996	0.0843687	0.912217		H9N2	11.1009	0.986288	9.61924	0.612321	0.816901
1907.69	H9N2	7.98125	0.73663	6.95474	0.658324	1		H9N2	6.81786	0.503896	6.81688	1.04205	1		H9N2	9.14464	1.30915	7.10983	0.838121	1		H9N2	6.81737	0.561463	8.18708	0.814103	0.95625		H9N2	6.81786	0.503896	9.14464	1.30915	0.988235		H9N2	6.81688	1.04205	7.10983	0.838121	1		H4N6	0.193026	0.070491	0.168919	0.0939822	1
1914.67	H4N6	0.0750553	0.0323701	0.0330554	0.0107906	1		H4N6	0.0545934	0.0290073	0.0460325	0.0187425	0.971788		H4N6	0.0955173	0.0592212	0.0184563	0.0075093	1		H4N6	0.0503129	0.0167843	0.0592533	0.0321316	1		H4N6	0.0545934	0.0290073	0.0955173	0.0592212	1		H4N6	0.0460325	0.0187425	0.0184563	0.0075093	0.912217		H6N3F2	0.107039	0.0430575	0	0	0.222222
1932.72	H6N3F2	0.163809	0.0477437	0.0560512	0.0304312	0.938013		H6N3F2	0.143421	0.0601408	0	0	0.357809		H6N3F2	0.184197	0.0772456	0.119109	0.0585238	1		H6N3F2	0.0717105	0.0339637	0.153567	0.0484829	0.95625		H6N3F2	0.143421	0.0601408	0.184197	0.0772456	1		H6N3F2	0	0	0.119109	0.0585238	0.54613		H2N7F1	0	0	0	0	1
1939.7	H2N7F1	0.0139212	0.0139212	0.0370182	0.0264336	1		H2N7F1	0.0278424	0.0278424	0.0699232	0.0484981	1		H2N7F1	0	0	0	0	1		H2N7F1	0.0488828	0.0276019	0	0	0.95625		H2N7F1	0.0278424	0.0278424	0	0	1		H2N7F1	0.0699232	0.0484981	0	0	0.912217		H4N4F3	0.0188827	0.0188827	0	0	1
1946.66	H4N4F3	0	0	0.0129916	0.0129916	1		H4N4F3	0	0	0.0245397	0.0245397	1		H4N4F3	0	0	0	0	1		H4N4F3	0.0122699	0.0122699	0	0	1		H4N4F3	0	0	0	0	1		H4N4F3	0.0245397	0.0245397	0	0	1		H8N3	0	0	0.0177045	0.0177045	1
1955.7	H8N3	0.0100352	0.0100352	0.0119415	0.0119415	1		H8N3	0	0	0.0225562	0.0225562	1		H8N3	0.0200705	0.0200705	0	0	1		H8N3	0.0112781	0.0112781	0.0106255	0.0106255	1		H8N3	0	0	0.0200705	0.0200705	1		H8N3	0.0225562	0.0225562	0	0	1		H5N4F2	0.394557	0.147565	0.424117	0.0342636	0.608696
1971.69	H5N4F2	0.4721	0.0562809	0.570376	0.0758336	1		H5N4F2	0.387551	0.0735138	0.616775	0.142345	0.407733		H5N4F2	0.556649	0.0791872	0.518178	0.0338484	1		H5N4F2	0.502163	0.0825338	0.538545	0.043804	0.95625		H5N4F2	0.387551	0.0735138	0.556649	0.0791872	0.988235		H5N4F2	0.616775	0.142345	0.518178	0.0338484	1		H6N4F1	0.0690042	0.0286876	0.207113	0.0349693	0.111111
1996.72	H6N4F1	0.187332	0.0906861	0.0607675	0.0279516	1		H6N4F1	0.270281	0.16357	0.0216595	0.0216595	0.357809		H6N4F1	0.104383	0.0804767	0.104764	0.0516656	1		H6N4F1	0.14597	0.0855263	0.104562	0.0475809	1		H6N4F1	0.270281	0.16357	0.104383	0.0804767	0.988235		H6N4F1	0.0216595	0.0216595	0.104764	0.0516656	0.760331		H4N5F2	0.316536	0.0892549	0.458525	0.0568461	0.608696
2012.72	H4N5F2	0.505463	0.100939	0.488874	0.0754133	1		H4N5F2	0.308931	0.108068	0.608208	0.121009	0.310678		H4N5F2	0.701996	0.148213	0.354624	0.062715	1		H4N5F2	0.45857	0.0866631	0.538527	0.0922144	1		H4N5F2	0.308931	0.108068	0.701996	0.148213	0.894523		H4N5F2	0.608208	0.121009	0.354624	0.062715	0.54613		H5N5F1	0.192817	0.0287419	0.520229	0.0629886	0.111111
2028.71	H5N5F1	0.325708	0.087478	0.283654	0.0487342	1		H5N5F1	0.328079	0.147941	0.28855	0.057718	0.859223		H5N5F1	0.323337	0.103125	0.278147	0.0851144	1		H5N5F1	0.308315	0.0771789	0.302071	0.0658666	1		H5N5F1	0.328079	0.147941	0.323337	0.103125	1		H5N5F1	0.28855	0.057718	0.278147	0.0851144	1		H6N5	0.14913	0.0222317	0.276143	0.0409967	0.111111
2037.75	H6N5	0.264046	0.0477181	0.202443	0.0555467	1		H6N5	0.301112	0.0676432	0.176316	0.0734901	0.857579		H6N5	0.226981	0.0689802	0.231837	0.0883707	1		H6N5	0.238714	0.0507584	0.229266	0.0535511	1		H6N5	0.301112	0.0676432	0.226981	0.0689802	0.988235		H6N5	0.176316	0.0734901	0.231837	0.0883707	1		H3N6F2	0.113701	0.0134241	0.2967	0.0761137	0.225806
2053.75	H3N6F2	0.0513772	0.0300979	0.0136812	0.0136812	1		H3N6F2	0.025778	0.025778	0.0258423	0.0258423	1		H3N6F2	0.0769765	0.0549696	0	0	1		H3N6F2	0.0258101	0.0177056	0.0407522	0.0298683	1		H3N6F2	0.025778	0.025778	0.0769765	0.0549696	1		H3N6F2	0.0258423	0.0258423	0	0	1		H4N6F1	0.0133142	0.0133142	0	0	1
2067.69	H4N6F1	0.114996	0.0486451	0.298902	0.135919	1		H4N6F1	0.0707845	0.0493924	0.494285	0.239906	0.357809		H4N6F1	0.159208	0.0844314	0.0790957	0.0519072	1		H4N6F1	0.282535	0.129437	0.121508	0.0504148	0.95625		H4N6F1	0.0707845	0.0493924	0.159208	0.0844314	0.988235		H4N6F1	0.494285	0.239906	0.0790957	0.0519072	0.554587		H10N2	0.361363	0.0592751	0.466334	0.0525518	0.78
2069.74	H10N2	0.443491	0.0455877	0.327963	0.0434994	0.993103		H10N2	0.426511	0.082436	0.352353	0.0540492	0.859335		H10N2	0.460472	0.0443255	0.300525	0.0723294	1		H10N2	0.389432	0.0486542	0.385203	0.0446712	1		H10N2	0.426511	0.082436	0.460472	0.0443255	1		H10N2	0.352353	0.0540492	0.300525	0.0723294	1		H5N6	0.0180668	0.0104251	0.0058183	0.00392747	0.90411
2101.76	H5N6	0.0570796	0.0139888	0.0841878	0.0343057	1		H5N6	0.0639145	0.0195251	0.0442169	0.02482	0.859335		H5N6	0.0502448	0.0209468	0.129155	0.066171	1		H5N6	0.0540657	0.0155034	0.087379	0.0333853	1		H5N6	0.0639145	0.0195251	0.0502448	0.0209468	1		H5N6	0.0442169	0.02482	0.129155	0.066171	0.912217		H5N4F3	0.251773	0.0960972	0.246819	0.0415547	1
2117.75	H5N4F3	0.311432	0.0707092	0.307997	0.0689906	1		H5N4F3	0.18526	0.0612521	0.345597	0.109553	0.859335		H5N4F3	0.437603	0.116265	0.265696	0.0848804	1		H5N4F3	0.265429	0.0639125	0.356705	0.0743077	0.95625		H5N4F3	0.18526	0.0612521	0.437603	0.116265	0.894523		H5N4F3	0.345597	0.109553	0.265696	0.0848804	1		H6N4F2	0.105081	0.0320637	0.0622863	0.0169556	0.487805
2133.75	H6N4F2	0.0919915	0.0583395	0.0171144	0.0171144	1		H6N4F2	0.13175	0.106496	0	0	0.859335		H6N4F2	0.0522327	0.0522327	0.0363681	0.0363681	1		H6N4F2	0.0658751	0.0540725	0.044767	0.0315977	1		H6N4F2	0.13175	0.106496	0.0522327	0.0522327	1		H6N4F2	0	0	0.0363681	0.0363681	0.912217		H7N4F1	0	0	0	0	1
2142.78	H7N4F1	0.0528613	0.0414825	0	0	1		H7N4F1	0.080548	0.080548	0	0	1		H7N4F1	0.0251746	0.0251746	0	0	1		H7N4F1	0.040274	0.040274	0.0133277	0.0133277	1		H7N4F1	0.080548	0.080548	0.0251746	0.0251746	1		H7N4F1	0	0	0	0	1		H4N5F3	0.355987	0.125701	0.30481	0.0449179	1
2158.78	H4N5F3	0.284427	0.104762	0.158894	0.0457217	1		H4N5F3	0.122047	0.0501864	0.159728	0.0699103	1		H4N5F3	0.446807	0.193736	0.157956	0.0622064	1		H4N5F3	0.140888	0.0419941	0.310877	0.109687	0.95625		H4N5F3	0.122047	0.0501864	0.446807	0.193736	0.894523		H4N5F3	0.159728	0.0699103	0.157956	0.0622064	1		H5N5F2	0.212812	0.0604769	0.297349	0.0504179	0.608696
2174.77	H5N5F2	0.359848	0.133384	0.244918	0.0770004	1		H5N5F2	0.357668	0.237979	0.40582	0.118778	0.729823		H5N5F2	0.362028	0.137759	0.0639036	0.0426312	1		H5N5F2	0.381744	0.129149	0.221734	0.0823503	0.95625		H5N5F2	0.357668	0.237979	0.362028	0.137759	1		H5N5F2	0.40582	0.118778	0.0639036	0.0426312	0.522624		H6N5F1	0.211485	0.0376331	0.427418	0.0592291	0.111111
2183.81	H6N5F1	0.397048	0.0504327	0.348284	0.0528958	1		H6N5F1	0.364574	0.0663508	0.330955	0.0497898	1		H6N5F1	0.429522	0.0783813	0.367779	0.10149	1		H6N5F1	0.347765	0.0404449	0.400467	0.0616948	0.95625		H6N5F1	0.364574	0.0663508	0.429522	0.0783813	1		H6N5F1	0.330955	0.0497898	0.367779	0.10149	1		H3N6F3	0.184786	0.0278623	0.45537	0.041055	0.111111
2190.77	H3N6F3	0.155274	0.0813147	0.0618029	0.0291251	1		H3N6F3	0.0282129	0.0282129	0.0811203	0.0430884	0.859335		H3N6F3	0.282336	0.152542	0.0400709	0.0400709	1		H3N6F3	0.0546666	0.0257934	0.168329	0.0860463	0.95625		H3N6F3	0.0282129	0.0282129	0.282336	0.152542	0.894523		H3N6F3	0.0811203	0.0430884	0.0400709	0.0400709	0.965775		H7N5	0	0	0	0	1
2199.8	H7N5	0.0121613	0.0121613	0	0	1		H7N5	0.0243226	0.0243226	0	0	1		H7N5	0	0	0	0	1		H7N5	0.0121613	0.0121613	0	0	1		H7N5	0.0243226	0.0243226	0	0	1		H7N5	0	0	0	0	1		H4N6F2	0.0198234	0.0198234	0.0168255	0.0168255	1
2215.8	H4N6F2	0.124321	0.0428246	0.19077	0.0742112	1		H4N6F2	0.059228	0.0419493	0.326948	0.12158	0.357809		H4N6F2	0.189414	0.0705356	0.0375694	0.0375694	1		H4N6F2	0.193088	0.0703287	0.117958	0.0443463	1		H4N6F2	0.059228	0.0419493	0.189414	0.0705356	0.894523		H4N6F2	0.326948	0.12158	0.0375694	0.0375694	0.54613		H5N6F1	0	0	0.00930487	0.00930487	1
2247.81	H5N6F1	0.0592716	0.0359663	0.0944019	0.0335073	1		H5N6F1	0	0	0.127539	0.0534146	0.357809		H5N6F1	0.118543	0.0679664	0.0571229	0.0375499	1		H5N6F1	0.0637694	0.030175	0.0896395	0.0396462	1		H5N6F1	0	0	0.118543	0.0679664	0.894523		H5N6F1	0.127539	0.0534146	0.0571229	0.0375499	0.912217		H5N4F4	0.0463042	0.0342505	0	0	0.816901
2256.83	H5N4F4	0.0523181	0.0523181	0.014688	0.014688	1		H5N4F4	0	0	0	0	1		H5N4F4	0.104636	0.104636	0.031212	0.031212	1		H5N4F4	0	0	0.0700836	0.0564155	0.95625		H5N4F4	0	0	0.104636	0.104636	1		H5N4F4	0	0	0.031212	0.031212	0.912217		H4N7F1	0	0	0	0	1
2304.84	H4N7F1	0.00822503	0.00822503	0.0211724	0.0211724	1		H4N7F1	0	0	0.0399924	0.0399924	1		H4N7F1	0.0164501	0.0164501	0	0	1		H4N7F1	0.0199962	0.0199962	0.00870885	0.00870885	1		H4N7F1	0	0	0.0164501	0.0164501	1		H4N7F1	0.0399924	0.0399924	0	0	1		H5N5F3	0.30901	0.0730289	0.245421	0.0373129	0.92
2311.79	H5N5F3	0.425128	0.15268	0.260479	0.0530209	1		H5N5F3	0.395089	0.284442	0.305696	0.0822312	0.685492		H5N5F3	0.455166	0.133937	0.209609	0.0652858	1		H5N5F3	0.350393	0.144033	0.33961	0.0810249	0.95625		H5N5F3	0.395089	0.284442	0.455166	0.133937	0.894523		H5N5F3	0.305696	0.0822312	0.209609	0.0652858	0.912217		H9N4	0	0	0	0	1
2320.83	H9N4	0.00835377	0.00835377	0	0	1		H9N4	0	0	0	0	1		H9N4	0.0167075	0.0167075	0	0	1		H9N4	0	0	0.00884517	0.00884517	0.95625		H9N4	0	0	0.0167075	0.0167075	1		H9N4	0	0	0	0	1		H6N5F2	0.0830854	0.0368735	0.0656358	0.0165476	0.816901
2345.86	H6N5F2	0.0364206	0.0208319	0.0489197	0.0266604	1		H6N5F2	0	0	0.0587276	0.039284	0.859335		H6N5F2	0.0728413	0.0388941	0.0378858	0.0378858	1		H6N5F2	0.0293638	0.0203429	0.0563916	0.0267389	0.95625		H6N5F2	0	0	0.0728413	0.0388941	0.894523		H6N5F2	0.0587276	0.039284	0.0378858	0.0378858	1		H4N6F3	0.0312039	0.0206776	0	0	0.816901
2361.87	H4N6F3	0.0188504	0.0129474	0.0103542	0.0103542	1		H4N6F3	0	0	0.019558	0.019558	1		H4N6F3	0.0377008	0.0249723	0	0	1		H4N6F3	0.00977899	0.00977899	0.0199592	0.0136824	0.95625		H4N6F3	0	0	0.0377008	0.0249723	0.988235		H4N6F3	0.019558	0.019558	0	0	1		H5N6F2	0.013833	0.013833	0.0209392	0.0135865	1
2377.85	H5N6F2	0.0748921	0.0325631	0.226018	0.0931902	1		H5N6F2	0.0561912	0.0410598	0.405885	0.154203	0.313863		H5N6F2	0.093593	0.0522799	0.0236673	0.0236673	1		H5N6F2	0.231038	0.0882608	0.0606868	0.0302481	0.95625		H5N6F2	0.0561912	0.0410598	0.093593	0.0522799	1		H5N6F2	0.405885	0.154203	0.0236673	0.0236673	0.391839		H6N6F1	0.0101094	0.0101094	0.0847295	0.0100869	0.111111
2393.85	H6N6F1	0.00868233	0.00868233	0.0254372	0.0176608	1		H6N6F1	0	0	0.0202248	0.0202248	1		H6N6F1	0.0173647	0.0173647	0.0313013	0.0313013	1		H6N6F1	0.0101124	0.0101124	0.0239231	0.0168689	0.95625		H6N6F1	0	0	0.0173647	0.0173647	1		H6N6F1	0.0202248	0.0202248	0.0313013	0.0313013	1		H7N6	0.0336101	0.0219305	0.00853226	0.00853226	0.816901
2402.88	H7N6	0.0516405	0.035348	0.0231171	0.0158835	1		H7N6	0	0	0.0201012	0.0201012	1		H7N6	0.103281	0.0681439	0.0265101	0.0265101	1		H7N6	0.0100506	0.0100506	0.0671536	0.0382838	0.95625		H7N6	0	0	0.103281	0.0681439	0.894523		H7N6	0.0201012	0.0201012	0.0265101	0.0265101	1		H4N7F2	0	0	0	0	1
2409.87	H4N7F2	0.00857652	0.00857652	0.035254	0.0263678	1		H4N7F2	0	0	0.0470498	0.0470498	1		H4N7F2	0.017153	0.017153	0.0219837	0.0219837	1		H4N7F2	0.0235249	0.0235249	0.0194263	0.0133321	1		H4N7F2	0	0	0.017153	0.017153	1		H4N7F2	0.0470498	0.0470498	0.0219837	0.0219837	1		H6N4F4	0.0150368	0.0150368	0	0	1
2418.88	H5N7F1	0	0	0.041808	0.0245836	0.993103		H5N7F1	0	0	0.0789707	0.0437753	0.682662		H5N7F1	0	0	0	0	1		H5N7F1	0.0394854	0.0232938	0	0	0.95625		H5N7F1	0	0	0	0	1		H5N7F1	0.0789707	0.0437753	0	0	0.912217		H5N7F1	0	0	0	0	1
2450.89	H5N5F4	0.0141945	0.00983902	0.0135231	0.0135231	1		H5N5F4	0	0	0	0	1		H5N5F4	0.0283889	0.0190015	0.0287365	0.0287365	1		H5N5F4	0	0	0.0285525	0.0162969	0.95625		H5N5F4	0	0	0.0283889	0.0190015	0.988235		H5N5F4	0	0	0.0287365	0.0287365	0.912217		H5N5F4	0.149626	0.0477907	0	0	0.222222
2466.89	H6N5F3	0.0855683	0.0333742	0.0740249	0.036499	1		H6N5F3	0.0156415	0.0156415	0.0960658	0.0638091	0.859335		H6N5F3	0.155495	0.0571552	0.0492289	0.032707	1		H6N5F3	0.0558536	0.0333273	0.105487	0.0355077	0.95625		H6N5F3	0.0156415	0.0156415	0.155495	0.0571552	0.894523		H6N5F3	0.0960658	0.0638091	0.0492289	0.032707	1		H6N5F3	0.113512	0.0387572	0.0694519	0.0098172	1
2507.91	H5N6F3	0.0481453	0.0281467	0.176372	0.0630118	0.938013		H5N6F3	0	0	0.312452	0.0982813	0.267446		H5N6F3	0.0962906	0.0527969	0.0232825	0.0232825	1		H5N6F3	0.156226	0.0608969	0.0619338	0.0305364	0.95625		H5N6F3	0	0	0.0962906	0.0527969	0.894523		H5N6F3	0.312452	0.0982813	0.0232825	0.0232825	0.391839		H5N6F3	0.0382366	0.0270007	0.0181383	0.0114281	1
2523.91	H6N6F2	0.0712884	0.0282802	0.0512696	0.0238163	1		H6N6F2	0.034416	0.0232267	0.0968426	0.0398892	0.682662		H6N6F2	0.108161	0.0501962	0	0	1		H6N6F2	0.0656293	0.0236354	0.0572616	0.0291398	1		H6N6F2	0.034416	0.0232267	0.108161	0.0501962	0.988235		H6N6F2	0.0968426	0.0398892	0	0	0.54613		H6N6F2	0.0102761	0.0102761	0.0319838	0.0131739	0.816901
2539.9	H7N6F1	0.0489272	0.0199736	0.0192161	0.0192161	0.993103		H7N6F1	0.0222585	0.0222585	0	0	1		H7N6F1	0.0755958	0.031973	0.0408341	0.0408341	1		H7N6F1	0.0111293	0.0111293	0.0592374	0.0251537	0.95625		H7N6F1	0.0222585	0.0222585	0.0755958	0.031973	0.988235		H7N6F1	0	0	0.0408341	0.0408341	0.912217		H7N6F1	0.033266	0.0145642	0.0201896	0.0125568	0.90411
2555.9	H8N6	0.00651662	0.00651662	0	0	1		H8N6	0	0	0	0	1		H8N6	0.0130332	0.0130332	0	0	1		H8N6	0	0	0.00689995	0.00689995	0.95625		H8N6	0	0	0.0130332	0.0130332	1		H8N6	0	0	0	0	1		H8N6	0	0	0	0	1
2564.94	H5N7F2	0.0103164	0.0103164	0.0821177	0.0339297	0.938013		H5N7F2	0	0	0.155111	0.0541646	0.283217		H5N7F2	0.0206329	0.0206329	0	0	1		H5N7F2	0.0775556	0.0323129	0.0109233	0.0109233	0.95625		H5N7F2	0	0	0.0206329	0.0206329	1		H5N7F2	0.155111	0.0541646	0	0	0.522624		H5N7F2	0	0	0	0	1
2580.93	H6N7F1	0	0	0.0117495	0.0117495	1		H6N7F1	0	0	0.0221935	0.0221935	1		H6N7F1	0	0	0	0	1		H6N7F1	0.0110968	0.0110968	0	0	1		H6N7F1	0	0	0	0	1		H6N7F1	0.0221935	0.0221935	0	0	1		H6N7F1	0	0	0	0	1
2596.93	H7N7	0.00522327	0.00522327	0	0	1		H7N7	0	0	0	0	1		H7N7	0.0104465	0.0104465	0	0	1		H7N7	0	0	0.00553052	0.00553052	0.95625		H7N7	0	0	0.0104465	0.0104465	1		H7N7	0	0	0	0	1		H7N7	0.0219532	0.0143069	0	0	0.816901
2612.95	H6N5F4	0.0890958	0.0337693	0.0602298	0.0315882	1		H6N5F4	0.0172961	0.0172961	0.0794722	0.0563409	0.859335		H6N5F4	0.160896	0.0570841	0.0385821	0.0252755	1		H6N5F4	0.0483841	0.0295657	0.103336	0.0350292	0.95625		H6N5F4	0.0172961	0.0172961	0.160896	0.0570841	0.894523		H6N5F4	0.0794722	0.0563409	0.0385821	0.0252755	1		H6N5F4	0.0964428	0.0157031	0.0128591	0.0128591	0.111111
2653.97	H5N6F4	0.0308109	0.0177362	0.0169984	0.0117479	1		H5N6F4	0	0	0.0321081	0.021465	0.859335		H5N6F4	0.0616217	0.0331602	0	0	1		H5N6F4	0.0160541	0.0111163	0.0326233	0.0187136	0.95625		H5N6F4	0	0	0.0616217	0.0331602	0.894523		H5N6F4	0.0321081	0.021465	0	0	0.912217		H5N6F4	0.0895058	0.0446087	0.0444376	0.0125204	0.816901
2669.97	H6N6F3	0.0407643	0.0250683	0.126186	0.0524084	0.993103		H6N6F3	0	0	0.22176	0.0876294	0.283217		H6N6F3	0.0815286	0.0474905	0.0186645	0.0186645	1		H6N6F3	0.11088	0.0502991	0.0519455	0.0270233	1		H6N6F3	0	0	0.0815286	0.0474905	0.894523		H6N6F3	0.22176	0.0876294	0.0186645	0.0186645	0.522624		H6N6F3	0.0246718	0.010142	0.0485036	0.0136137	0.475
2685.96	H7N6F2	0.0150325	0.0103342	0.0107989	0.0107989	1		H7N6F2	0.0141064	0.0141064	0	0	1		H7N6F2	0.0159586	0.0159586	0.0229477	0.0229477	1		H7N6F2	0.00705322	0.00705322	0.0192476	0.0132888	0.95625		H7N6F2	0.0141064	0.0141064	0.0159586	0.0159586	1		H7N6F2	0	0	0.0229477	0.0229477	0.912217		H7N6F2	0.0169656	0.0104135	0	0	0.816901
2726.99	H6N7F2	0.00790868	0.00790868	0.0237679	0.0171448	1		H6N7F2	0	0	0.0448949	0.0314943	0.859335		H6N7F2	0.0158174	0.0158174	0	0	1		H6N7F2	0.0224474	0.0162181	0.0083739	0.0083739	1		H6N7F2	0	0	0.0158174	0.0158174	1		H6N7F2	0.0448949	0.0314943	0	0	0.912217		H6N7F2	0	0	0	0	1
2742.98	H7N7F1	0	0	0.0199596	0.0136933	0.993103		H7N7F1	0	0	0	0	1		H7N7F1	0	0	0.0424142	0.0278332	1		H7N7F1	0	0	0.0199596	0.0136933	0.95625		H7N7F1	0	0	0	0	1		H7N7F1	0	0	0.0424142	0.0278332	0.912217		H7N7F1	0	0	0	0	1
2758.98	H8N7	0.0435146	0.0267156	0.0162475	0.0111393	1		H8N7	0	0	0	0	1		H8N7	0.0870293	0.0505958	0.034526	0.0226394	1		H8N7	0	0	0.0623218	0.0287416	0.95625		H8N7	0	0	0.0870293	0.0505958	0.894523		H8N7	0	0	0.034526	0.0226394	0.912217		H8N7	0.0228286	0.0140016	0	0	0.816901
2816.03	H6N6F4	0.0803335	0.0286677	0.102283	0.0440182	1		H6N6F4	0.0146059	0.0146059	0.178193	0.0746156	0.283217		H6N6F4	0.146061	0.0468982	0.0168846	0.0168846	1		H6N6F4	0.0963995	0.0418776	0.0852722	0.0300121	1		H6N6F4	0.0146059	0.0146059	0.146061	0.0468982	0.894523		H6N6F4	0.178193	0.0746156	0.0168846	0.0168846	0.522624		H6N6F4	0.0327795	0.0139423	0.0407154	0.0116677	1
2832.02	H7N6F3	0.0331397	0.0193305	0.0205988	0.0141035	1		H7N6F3	0.0154724	0.0154724	0.0389089	0.0257368	0.859335		H7N6F3	0.050807	0.0356462	0	0	1		H7N6F3	0.0271906	0.0148412	0.0268978	0.0194047	1		H7N6F3	0.0154724	0.0154724	0.050807	0.0356462	0.988235		H7N6F3	0.0389089	0.0257368	0	0	0.912217		H7N6F3	0.011414	0.011414	0.0197332	0.0122864	1
2873.05	H6N7F3	0.0290594	0.0163969	0.0842455	0.0314487	0.993103		H6N7F3	0.0154724	0.0154724	0.15913	0.0473999	0.283217		H6N7F3	0.0426463	0.0292763	0	0	1		H6N7F3	0.0873014	0.0298072	0.0225775	0.015975	0.95625		H6N7F3	0.0154724	0.0154724	0.0426463	0.0292763	0.988235		H6N7F3	0.15913	0.0473999	0	0	0.391839		H6N7F3	0.00834896	0.00834896	0	0	1
2889.04	H7N7F2	0.00690813	0.00690813	0	0	1		H7N7F2	0	0	0	0	1		H7N7F2	0.0138163	0.0138163	0	0	1		H7N7F2	0	0	0.00731449	0.00731449	0.95625		H7N7F2	0	0	0.0138163	0.0138163	1		H7N7F2	0	0	0	0	1		H7N7F2	0	0	0	0	1
2905.04	H8N7F1	0.0388645	0.024728	0	0	0.993103		H8N7F1	0.0244936	0.0244936	0	0	1		H8N7F1	0.0532354	0.0441271	0	0	1		H8N7F1	0.0122468	0.0122468	0.0281835	0.0236551	0.95625		H8N7F1	0.0244936	0.0244936	0.0532354	0.0441271	1		H8N7F1	0	0	0	0	1		H8N7F1	0	0	0	0	1
2962.06	H8N8	0.0264361	0.0157793	0.0149833	0.0101975	1		H8N8	0.00172062	0.00172062	0.000226569	0.000226569	1		H8N8	0.0511516	0.030042	0.0315845	0.0207523	1		H8N8	0.000973595	0.000861105	0.0419436	0.0182628	0.95625		H8N8	0.00172062	0.00172062	0.0511516	0.030042	0.894523		H8N8	0.000226569	0.000226569	0.0315845	0.0207523	0.912217		H8N8	0.0130393	0.00800369	0	0	0.816901
2978.08	H7N6F4	0.033147	0.0214261	0.0611828	0.025996	1		H7N6F4	0.0118568	0.0118568	0.0898286	0.0453351	0.682662		H7N6F4	0.0544372	0.0411968	0.0289563	0.0189653	1		H7N6F4	0.0508427	0.0246187	0.0424462	0.0230958	1		H7N6F4	0.0118568	0.0118568	0.0544372	0.0411968	0.988235		H7N6F4	0.0898286	0.0453351	0.0289563	0.0189653	0.912217		H7N6F4	0.0194686	0.0123313	0	0	0.816901
3019.1	H6N7F4	0.0336952	0.0162404	0.0903324	0.0360581	1		H6N7F4	0.0263737	0.0174448	0.155748	0.0596423	0.357809		H6N7F4	0.0410167	0.0283411	0.0167403	0.0167403	1		H6N7F4	0.0910607	0.0339814	0.0295925	0.0167179	0.95625		H6N7F4	0.0263737	0.0174448	0.0410167	0.0283411	1		H6N7F4	0.155748	0.0596423	0.0167403	0.0167403	0.522624		H6N7F4	0.0073346	0.0073346	0	0	1
3035.1	H7N7F3	0.0054211	0.0054211	0.0138236	0.00963465	1		H7N7F3	0	0	0.0261113	0.0176231	0.859335		H7N7F3	0.0108422	0.0108422	0	0	1		H7N7F3	0.0130556	0.00911604	0.00573999	0.00573999	1		H7N7F3	0	0	0.0108422	0.0108422	1		H7N7F3	0.0261113	0.0176231	0	0	0.912217		H7N7F3	0	0	0.0073959	0.0073959	1
3124.11	H9N8	0.0437163	0.0253772	0.0566676	0.0244439	1		H9N8	0.0252277	0.0168873	0.08093	0.0425828	0.859335		H9N8	0.0622049	0.0486455	0.0293725	0.0192289	1		H9N8	0.0530788	0.0232247	0.0467544	0.0268199	1		H9N8	0.0252277	0.0168873	0.0622049	0.0486455	1		H9N8	0.08093	0.0425828	0.0293725	0.0192289	0.912217		H9N8	0.00692493	0.00692493	0	0	1
3165.16	H8N9	0.0172164	0.0130148	0.0141871	0.0141871	1		H8N9	0	0	0.0267978	0.0267978	1		H8N9	0.0344328	0.0254122	0	0	1		H8N9	0.0133989	0.0133989	0.0182291	0.0137624	1		H8N9	0	0	0.0344328	0.0254122	0.988235		H8N9	0.0267978	0.0267978	0	0	1		H8N9	0.0259605	0.0168246	0	0	0.816901
3181.16	H7N7F4	0.0230946	0.0135511	0.0284009	0.0213809	1		H7N7F4	0.00991479	0.00991479	0.0536462	0.0394677	0.859335		H7N7F4	0.0362745	0.0252726	0	0	1		H7N7F4	0.0317805	0.0204395	0.0192041	0.013768	1		H7N7F4	0.00991479	0.00991479	0.0362745	0.0252726	0.988235		H7N7F4	0.0536462	0.0394677	0	0	0.912217		H7N7F4	0	0	0	0	1
3270.17	H9N8F1	0.01549	0.0120531	0.00647027	0.00647027	1		H9N8F1	0	0	0	0	1		H9N8F1	0.03098	0.0236103	0.0137493	0.0137493	1		H9N8F1	0	0	0.0228714	0.013824	0.95625		H9N8F1	0	0	0.03098	0.0236103	0.988235		H9N8F1	0	0	0.0137493	0.0137493	0.912217		H9N8F1	0	0	0	0	1
3311.19	H8N9F1	0.01005	0.01005	0	0	1		H8N9F1	0	0	0	0	1		H8N9F1	0.0201	0.0201	0	0	1		H8N9F1	0	0	0.0106412	0.0106412	0.95625		H8N9F1	0	0	0.0201	0.0201	1		H8N9F1	0	0	0	0	1		H8N9F1	0.00569602	0.00569602	0	0	1
3327.22	H9N9	0.0172125	0.0128345	0.0224255	0.0175512	1		H9N9	0	0	0.0423593	0.0325297	0.859335		H9N9	0.0344249	0.0250203	0	0	1		H9N9	0.0211797	0.0165943	0.018225	0.0135707	1		H9N9	0	0	0.0344249	0.0250203	0.988235		H9N9	0.0423593	0.0325297	0	0	0.912217		H9N9	0.00534688	0.00534688	0	0	1
3489.24	H10N9	0.00835483	0.00835483	0	0	1		H10N9	0	0	0	0	1		H10N9	0.0167097	0.0167097	0	0	1		H10N9	0	0	0.00884629	0.00884629	0.95625		H10N9	0	0	0.0167097	0.0167097	1		H10N9	0	0	0	0	1		H10N9	0	0	0	0	1
3635.3	H10N9F1	0.0138095	0.0138095	0.00509676	0.00509676	1		H10N9F1	0	0	0.00962722	0.00962722	1		H10N9F1	0.0276189	0.0276189	0	0	1		H10N9F1	0.00481361	0.00481361	0.0146218	0.0146218	1		H10N9F1	0	0	0.0276189	0.0276189	1		H10N9F1	0.00962722	0.00962722	0	0	1		H10N9F1	0	0	0	0	1
3692.32	H10N10	0	0	0.00618271	0.00618271	1		H10N10	0	0	0.0116785	0.0116785	1		H10N10	0	0	0	0	1		H10N10	0.00583923	0.00583923	0	0	1		H10N10	0	0	0	0	1		H10N10	0.0116785	0.0116785	0	0	1		H10N10	0	0	0	0	1
3708.34	H9N8F4	0.0100755	0.00724069	0	0	1		H9N8F4	0	0	0	0	1		H9N8F4	0.0201509	0.0140513	0	0	1		H9N8F4	0	0	0.0106681	0.00765415	0.95625		H9N8F4	0	0	0.0201509	0.0140513	0.988235		H9N8F4	0	0	0	0	1		H9N8F4	0	0	0	0	1
[truncated: 18 more columns]
