# Supplementary material for: N-glycomic profiling of colorectal cancer according to tumor stage and location
Source: PLoS One. 2020 Jun 29;15(6):e0234989. doi: 10.1371/journal.pone.0234989 (PMC7323945; doi:10.1371/journal.pone.0234989)
Supplement: S3 Table — The relative abundance of each N-glycan class is shown as the average ± SEM. The p-value for each N-glycan class compared within all ten groups is also given. (XLSX) [file pone.0234989.s006.xlsx]

## Sheet: 3. Neutral N-glycan classes
Supplementary Table 3
1. Right-sided CRC vs. left-sided CRC							2. Right-sided CRC vs. left-sided CRC stage II samples only							3. Right-sided CRC vs. left-sided CRC, stage III samples only							4. Stage II vs. III CRC, all samples							5. Stage II vs. III CRC, right-sided samples only							6. Stage II vs. III CRC, left-sided samples only							7. Healthy colon tissue, right vs. left							8. Right colon, healthy tissue vs. CRC
Class name	Right-sided CRC		Left-sided CRC		p-value		Class name	Right-sided CRC, stage II		Left-sided CRC, stage II		p-value		Class name	Right-sided CRC, stage III		Left-sided CRC, stage III		p-value		Class name	Stage II		Stage III		p-value		Class name	Stage II, right colon		Stage III, right colon		p-value		Class name	Stage II, left colon		Stage III, left colon		p-value		Class name	Healthy right colon		Healthy left colon		p-value		Class name
	Average	SEM	Average	SEM				Average	SEM	Average	SEM				Average	SEM	Average	SEM				Average	SEM	Average	SEM				Average	SEM	Average	SEM				Average	SEM	Average	SEM				Average	SEM	Average	SEM
High-mannose type	58.4358	1.28924	54.7123	2.5482	0.963739		High-mannose type	59.1708	1.8366	51.7839	3.89996	0.469682		High-mannose type	57.7007	1.88572	58.0069	3.00914	0.771959		High-mannose type	55.4773	2.27483	57.8448	1.67541	1		High-mannose type	59.1708	1.8366	57.7007	1.88572	0.756323		High-mannose type	51.7839	3.89996	58.0069	3.00914	0.478374		High-mannose type	65.3099	1.32247	57.7691	2.05767	0.0740741		High-mannose type
Low-mannose type	19.052	1.23228	21.0275	1.1727	0.80561		Low-mannose type	19.8431	1.49969	21.2758	1.78854	0.805517		Low-mannose type	18.2609	2.012	20.7483	1.59556	0.562697		Low-mannose type	20.5594	1.14545	19.4314	1.30078	1		Low-mannose type	19.8431	1.49969	18.2609	2.012	0.743554		Low-mannose type	21.2758	1.78854	20.7483	1.59556	1		Low-mannose type	14.9934	0.825343	10.5986	0.676957	0.0555556		Low-mannose type
Hybrid-type	6.11895	0.311204	7.18263	0.660127	0.80561		Hybrid-type	6.23605	0.403436	7.79537	1.09758	0.488086		Hybrid-type	6.00185	0.495395	6.49329	0.662937	0.771959		Hybrid-type	7.01571	0.597919	6.23312	0.399006	1		Hybrid-type	6.23605	0.403436	6.00185	0.495395	0.756323		Hybrid-type	7.79537	1.09758	6.49329	0.662937	0.478374		Hybrid-type	5.37941	0.500257	7.92182	0.668243	0.0740741		Hybrid-type
Complex-type	16.1388	1.56774	16.93	1.66723	1		Complex-type	14.4361	2.35762	18.9237	1.93252	0.469682		Complex-type	17.8416	2.04022	14.6872	2.70965	0.485576		Complex-type	16.6799	1.57567	16.3572	1.66385	1		Complex-type	14.4361	2.35762	17.8416	2.04022	0.261878		Complex-type	18.9237	1.93252	14.6872	2.70965	0.476716		Complex-type	14.0391	0.745833	23.4132	1.92577	0.0555556		Complex-type
Other	0.254478	0.0648248	0.147435	0.0386495	0.80561		Other	0.314013	0.118747	0.221334	0.0582602	1		Other	0.194943	0.0535974	0.0642975	0.0320374	0.129101		Other	0.267674	0.0651367	0.133463	0.0351781	1		Other	0.314013	0.118747	0.194943	0.0535974	0.907629		Other	0.221334	0.0582602	0.0642975	0.0320374	0.476716		Other	0.278166	0.0588171	0.297314	0.102484	1		Other
Soluble (HexNAc 1)	2.0763	0.436445	1.83038	0.276042	1		Soluble (HexNAc 1)	2.20758	0.732498	1.52307	0.361729	1		Soluble (HexNAc 1)	1.94502	0.518361	2.17611	0.411853	0.485576		Soluble (HexNAc 1)	1.86532	0.404878	2.05377	0.326925	1		Soluble (HexNAc 1)	2.20758	0.732498	1.94502	0.518361	1		Soluble (HexNAc 1)	1.52307	0.361729	2.17611	0.411853	0.542157		Soluble (HexNAc 1)	2.44826	0.417201	2.6719	0.411769	0.905983		Soluble (HexNAc 1)
Large-N-glycans	15.6785	1.69467	12.3801	1.42315	0.80561		Large-N-glycans	13.4014	1.81942	13.4338	1.97619	1		Large-N-glycans	17.9555	2.75663	11.1947	2.10646	0.332256		Large-N-glycans	13.4176	1.303	14.774	1.90703	1		Large-N-glycans	13.4014	1.81942	17.9555	2.75663	0.296704		Large-N-glycans	13.4338	1.97619	11.1947	2.10646	0.949374		Large-N-glycans	13.6982	1.3622	11.0955	1.32657	0.311111		Large-N-glycans
Biantennary-size	31.8664	2.60404	26.4975	2.15871	0.80561		Biantennary-size	36.1688	3.55443	21.0568	2.44845	0.105073		Biantennary-size	27.564	3.39966	32.6182	2.19489	0.44366		Biantennary-size	28.6128	2.78239	29.9424	2.10926	1		Biantennary-size	36.1688	3.55443	27.564	3.39966	0.326735		Biantennary-size	21.0568	2.44845	32.6182	2.19489	0.435459		Biantennary-size	29.364	2.50836	27.8629	0.880666	0.69697		Biantennary-size
Monoantennary	24.551	2.11182	31.0456	2.39862	0.80561		Monoantennary	24.4094	3.83927	32.1644	2.74409	0.469682		Monoantennary	24.6927	2.05158	29.787	4.22327	0.586883		Monoantennary	28.2869	2.47476	27.09	2.27823	1		Monoantennary	24.4094	3.83927	24.6927	2.05158	0.907629		Monoantennary	32.1644	2.74409	29.787	4.22327	0.949374		Monoantennary	26.5988	1.57594	31.2599	1.79902	0.190476		Monoantennary
Glucosylated	0.796734	0.102339	0.586711	0.0751502	0.80561		Glucosylated	0.774402	0.194907	0.652787	0.0911189	1		Glucosylated	0.819067	0.0799854	0.512376	0.123552	0.202758		Glucosylated	0.713594	0.105402	0.674742	0.0793782	1		Glucosylated	0.774402	0.194907	0.819067	0.0799854	0.610682		Glucosylated	0.652787	0.0911189	0.512376	0.123552	0.542157		Glucosylated	0.555314	0.0865995	0.81501	0.0919924	0.234568		Glucosylated
Small high-mannose type	28.2715	2.49541	30.5597	2.80418	1		Small high-mannose type	31.7961	3.91793	33.039	4.79804	1		Small high-mannose type	24.7469	2.83003	27.7705	2.54871	0.830702		Small high-mannose type	32.4176	3.00853	26.1698	1.89731	1		Small high-mannose type	31.7961	3.91793	24.7469	2.83003	0.261878		Small high-mannose type	33.039	4.79804	27.7705	2.54871	1		Small high-mannose type	22.5726	1.6979	25.9767	1.04185	0.234568		Small high-mannose type
Fucosylation	22.7452	1.04402	25.2686	2.12339	1		Fucosylation	21.0276	1.29727	28.2164	3.10733	0.469682		Fucosylation	24.4628	1.48727	21.9524	2.55304	0.562697		Fucosylation	24.622	1.85144	23.2815	1.42323	1		Fucosylation	21.0276	1.29727	24.4628	1.48727	0.326735		Fucosylation	28.2164	3.10733	21.9524	2.55304	0.478374		Fucosylation	14.1838	0.77211	20.2587	0.984528	0.0555556		Fucosylation
Complex fucosylation	5.14436	0.781131	5.31189	1.01826	1		Complex fucosylation	3.53657	0.874372	7.08323	1.68816	0.469682		Complex fucosylation	6.75214	1.0874	3.31913	0.548115	0.146626		Complex fucosylation	5.3099	1.01756	5.13661	0.747236	1		Complex fucosylation	3.53657	0.874372	6.75214	1.0874	0.190107		Complex fucosylation	7.08323	1.68816	3.31913	0.548115	0.478374		Complex fucosylation	3.84096	0.723962	3.9186	0.250332	0.905983		Complex fucosylation
Terminal HexNAc	5.93535	0.703245	7.76698	1.04545	0.80561		Terminal HexNAc	4.52066	0.713929	9.80313	1.35474	0.105073		Terminal HexNAc	7.35003	1.0449	5.47632	1.23818	0.44366		Terminal HexNAc	7.1619	0.980883	6.46828	0.811981	1		Terminal HexNAc	4.52066	0.713929	7.35003	1.0449	0.190107		Terminal HexNAc	9.80313	1.35474	5.47632	1.23818	0.476716		Terminal HexNAc	5.04394	0.43106	8.86139	0.852627	0.0555556		Terminal HexNAc
[truncated: 17 more columns]
