# Supplementary material for: N-glycomic profiling of colorectal cancer according to tumor stage and location
Source: PLoS One. 2020 Jun 29;15(6):e0234989. doi: 10.1371/journal.pone.0234989 (PMC7323945; doi:10.1371/journal.pone.0234989)
Supplement: S4 Table — The relative abundance of each proposed monosaccharide composition is shown as the average ± SEM. The p-value for each proposed monosaccharide composition compared within all ten groups is also given. (XLSX) [file pone.0234989.s007.xlsx]

## Sheet: 4. Acidic N-glycans
Supplementary Table 4
	1. Right-sided CRC vs. left-sided CRC							2. Right-sided CRC vs. left-sided CRC stage II samples only							3. Right-sided CRC vs. left-sided CRC, stage III samples only							4. Stage II vs. III CRC, all samples							5. Stage II vs. III CRC, right-sided samples only							6. Stage II vs. III CRC, left-sided samples only							7. Healthy colon tissue, right vs. left
Calculated m/z	Proposed monosaccharide composition	Right-sided CRC		Left-sided CRC		p-value		Proposed monosaccharide composition	Right-sided CRC, stage II		Left-sided CRC, stage II		p-value		Proposed monosaccharide composition	Right-sided CRC, stage III		Left-sided CRC, stage III		p-value		Proposed monosaccharide composition	Stage II		Stage III		p-value		Proposed monosaccharide composition	Stage II, right colon		Stage III, right colon		p-value		Proposed monosaccharide composition	Stage II, left colon		Stage III, left colon		p-value		Proposed monosaccharide composition	Healthy right colon		Healthy left colon		p-value
		Average	SEM	Average	SEM				Average	SEM	Average	SEM				Average	SEM	Average	SEM				Average	SEM	Average	SEM				Average	SEM	Average	SEM				Average	SEM	Average	SEM				Average	SEM	Average	SEM
1500.47	H4N3F1P1	0.683019	0.120093	1.16125	0.282266	0.818321		H4N3F1P1	0.6489	0.229723	1.24857	0.483785	0.693785		H4N3F1P1	0.717137	0.0907281	1.06301	0.288904	0.746108		H4N3F1P1	0.948736	0.269769	0.879899	0.14569	0.824838		H4N3F1P1	0.6489	0.229723	0.717137	0.0907281	0.448668		H4N3F1P1	1.24857	0.483785	1.06301	0.288904	0.97991		H4N3F1P1	0	0	0	0	1
1549.55	S1H3N3F1	0.239451	0.0474086	0.159387	0.0525261	0.818321		S1H3N3F1	0.30411	0.0718413	0.131723	0.0669659	0.685537		S1H3N3F1	0.174792	0.0578432	0.190509	0.0858704	1		S1H3N3F1	0.217916	0.0520247	0.182188	0.0390806	0.872209		S1H3N3F1	0.30411	0.0718413	0.174792	0.0578432	0.371183		S1H3N3F1	0.131723	0.0669659	0.190509	0.0858704	0.850791		S1H3N3F1	0	0	0	0	1
1565.55	S1H4N3	0.803965	0.120441	0.929763	0.0767849	0.818321		S1H4N3	0.993335	0.161732	0.897983	0.105197	0.897171		S1H4N3	0.614595	0.162875	0.965515	0.118593	0.2714		S1H4N3	0.945659	0.0942983	0.779734	0.079404	0.730895		S1H4N3	0.993335	0.161732	0.614595	0.162875	0.337491		S1H4N3	0.897983	0.105197	0.965515	0.118593	0.805011		S1H4N3	1.60334	0.172287	1.36173	0.142915	1
1646.52	H4N3F2P1	1.40426	0.248547	1.60221	0.374141	0.958064		H4N3F2P1	0.955472	0.327325	1.95721	0.567576	0.693785		H4N3F2P1	1.85305	0.324116	1.20283	0.471899	0.526675		H4N3F2P1	1.45634	0.340242	1.54706	0.266051	0.872209		H4N3F2P1	0.955472	0.327325	1.85305	0.324116	0.243635		H4N3F2P1	1.95721	0.567576	1.20283	0.471899	0.660058		H4N3F2P1	0.103582	0.103582	0	0	1
1678.51	H6N3P1	0.773835	0.115905	0.658087	0.103234	0.896834		H6N3P1	0.897182	0.16594	0.653444	0.185737	0.739079		H6N3P1	0.650488	0.160483	0.66331	0.0860284	0.746108		H6N3P1	0.775313	0.124378	0.656522	0.085516	0.824838		H6N3P1	0.897182	0.16594	0.650488	0.160483	0.473209		H6N3P1	0.653444	0.185737	0.66331	0.0860284	0.865541		H6N3P1	0.140539	0.0594631	0.146576	0.0996486	1
1703.55	H4N4F1P1	0.207034	0.0590768	0.322399	0.081791	0.818321		H4N4F1P1	0.208981	0.117582	0.364528	0.129926	0.688268		H4N4F1P1	0.205086	0.0317235	0.275003	0.100911	0.80517		H4N4F1P1	0.286755	0.087068	0.237988	0.0550952	0.872209		H4N4F1P1	0.208981	0.117582	0.205086	0.0317235	0.383979		H4N4F1P1	0.364528	0.129926	0.275003	0.100911	0.885321		H4N4F1P1	0	0	0	0	1
1711.61	S1H4N3F1	2.19916	0.401003	2.74707	0.333025	0.818321		S1H4N3F1	2.86673	0.62288	2.59529	0.343512	0.937164		S1H4N3F1	1.53158	0.428977	2.91781	0.615714	0.28905		S1H4N3F1	2.73101	0.346609	2.18393	0.283141	0.634877		S1H4N3F1	2.86673	0.62288	1.53158	0.428977	0.383979		S1H4N3F1	2.59529	0.343512	2.91781	0.615714	0.885321		S1H4N3F1	1.1295	0.29901	0.988142	0.153673	1
1719.54	H5N4P1	0.197602	0.0549384	0.0864001	0.0349052	0.747221		H5N4P1	0.235907	0.102097	0.0858454	0.0547592	0.685537		H5N4P1	0.159298	0.0451317	0.0870242	0.0454138	0.454636		H5N4P1	0.160876	0.0590708	0.125287	0.0279924	0.981929		H5N4P1	0.235907	0.102097	0.159298	0.0451317	0.813681		H5N4P1	0.0858454	0.0547592	0.0870242	0.0454138	0.903961		H5N4P1	0	0	0	0	1
1727.6	S1H5N3	0.675363	0.114572	0.651681	0.106947	0.927651		S1H5N3	0.918837	0.181977	0.494567	0.12798	0.685537		S1H5N3	0.431889	0.0886196	0.828435	0.161447	0.232415		S1H5N3	0.706702	0.119553	0.618499	0.0780607	0.719502		S1H5N3	0.918837	0.181977	0.431889	0.0886196	0.0878527		S1H5N3	0.494567	0.12798	0.828435	0.161447	0.612229		S1H5N3	1.03449	0.102179	1.01475	0.145	1
1768.63	S1H4N4	0.448406	0.0685422	0.661435	0.117085	0.723645		S1H4N4	0.530717	0.0983711	0.609162	0.10329	0.760524		S1H4N4	0.366095	0.0927146	0.720243	0.227894	0.232415		S1H4N4	0.569939	0.0698405	0.631465	0.0907491	0.719502		S1H4N4	0.530717	0.0983711	0.366095	0.0927146	0.383979		S1H4N4	0.609162	0.10329	0.720243	0.227894	0.850791		S1H4N4	1.30188	0.529626	0.707677	0.0468757	1
1840.57	H7N3P1	0.205583	0.0516985	0.125857	0.0420696	0.818321		H7N3P1	0.283144	0.0804878	0.157244	0.0678934	0.693785		H7N3P1	0.128022	0.0581113	0.0905472	0.048306	0.912076		H7N3P1	0.220194	0.0533104	0.110387	0.0333874	0.460633		H7N3P1	0.283144	0.0804878	0.128022	0.0581113	0.383979		H7N3P1	0.157244	0.0678934	0.0905472	0.048306	0.809377		H7N3P1	0	0	0	0	1
1849.6	H4N4F2P1	0.584563	0.162547	0.441782	0.131074	0.896834		H4N4F2P1	0.164263	0.06473	0.631282	0.194777	0.685537		H4N4F2P1	1.00486	0.25286	0.228594	0.149687	0.232415		H4N4F2P1	0.397772	0.114542	0.63956	0.130928	0.824838		H4N4F2P1	0.164263	0.06473	1.00486	0.25286	0.0585685		H4N4F2P1	0.631282	0.194777	0.228594	0.149687	0.565008		H4N4F2P1	0	0	0	0	1
1865.6	H5N4F1P1	0.739057	0.106038	0.689242	0.109199	0.896834		H5N4F1P1	0.82825	0.197724	0.690996	0.206816	0.685537		H5N4F1P1	0.649864	0.0818739	0.68727	0.0540749	1		H5N4F1P1	0.759623	0.139786	0.667466	0.0758056	0.594647		H5N4F1P1	0.82825	0.197724	0.649864	0.0818739	0.974549		H5N4F1P1	0.690996	0.206816	0.68727	0.0540749	0.515031		H5N4F1P1	0.0368923	0.0368923	0.0608646	0.0608646	1
1873.66	S1H5N3F1	0.412935	0.0799195	0.315092	0.0523644	0.927651		S1H5N3F1	0.519749	0.073362	0.276605	0.064992	0.685537		S1H5N3F1	0.306122	0.137517	0.35839	0.0859172	0.42002		S1H5N3F1	0.398177	0.055943	0.330718	0.0569467	0.60337		S1H5N3F1	0.519749	0.073362	0.306122	0.137517	0.0951112		S1H5N3F1	0.276605	0.064992	0.35839	0.0859172	0.679426		S1H5N3F1	0.114196	0.0482234	0.0444779	0.0444779	1
1889.65	S1H6N3	0.710476	0.112707	0.604139	0.101218	0.896834		S1H6N3	0.918475	0.155107	0.499583	0.139289	0.685537		S1H6N3	0.502476	0.138251	0.721763	0.145202	0.393556		S1H6N3	0.709029	0.113165	0.60567	0.0806096	0.824838		S1H6N3	0.918475	0.155107	0.502476	0.138251	0.188256		S1H6N3	0.499583	0.139289	0.721763	0.145202	0.660058		S1H6N3	0.821759	0.0253936	1.03187	0.180726	1
1906.63	H4N5F1P1	0.29629	0.0605012	0.384483	0.129869	0.927651		H4N5F1P1	0.289697	0.105677	0.514232	0.23081	0.760524		H4N5F1P1	0.302883	0.0661685	0.238514	0.0876185	0.918263		H4N5F1P1	0.401965	0.126111	0.272592	0.0871954	0.90921		H4N5F1P1	0.289697	0.105677	0.302883	0.0661685	0.813681		H4N5F1P1	0.514232	0.23081	0.238514	0.0876185	0.712873		H4N5F1P1	0	0	0.0469948	0.0469948	1
1914.68	S1H4N4F1	1.32145	0.166717	1.93797	0.171455	0.723645		S1H4N4F1	1.62956	0.238072	1.9429	0.197396	0.693785		S1H4N4F1	1.01335	0.194207	1.93242	0.304431	0.244541		S1H4N4F1	1.78623	0.154752	1.44585	0.155625	0.460633		S1H4N4F1	1.62956	0.238072	1.01335	0.194207	0.294779		S1H4N4F1	1.9429	0.197396	1.93242	0.304431	0.805011		S1H4N4F1	2.65918	0.41647	3.536	0.943629	1
1930.68	S1H5N4	9.44437	1.075	10.042	1.20402	0.896834		S1H5N4	12.0438	1.50175	8.8357	1.89435	0.685537		S1H5N4	6.84491	0.983307	11.399	1.38939	0.232415		S1H5N4	10.4398	1.23546	8.98801	0.897921	0.719502		S1H5N4	12.0438	1.50175	6.84491	0.983307	0.0878527		S1H5N4	8.8357	1.89435	11.399	1.38939	0.660058		S1H5N4	23.5283	3.06771	19.4711	0.994515	1
1971.71	S1H4N5	0.269383	0.0376339	0.365698	0.0615882	0.818321		S1H4N5	0.294768	0.0481386	0.415307	0.104541	0.760524		S1H4N5	0.243997	0.0595054	0.309888	0.0594292	0.662511		S1H4N5	0.355037	0.0577097	0.275004	0.0459737	0.768497		S1H4N5	0.294768	0.0481386	0.243997	0.0595054	0.607956		S1H4N5	0.415307	0.104541	0.309888	0.0594292	0.805011		S1H4N5	0.113505	0.04655	0	0	1
2011.66	H5N4F2P1	0.881834	0.168242	0.817065	0.157419	0.927651		H5N4F2P1	0.482599	0.0910444	0.958034	0.234265	0.685537		H5N4F2P1	1.28107	0.26863	0.658474	0.207405	0.330148		H5N4F2P1	0.720317	0.134861	0.988083	0.142521	0.730895		H5N4F2P1	0.482599	0.0910444	1.28107	0.26863	0.0878527		H5N4F2P1	0.958034	0.234265	0.658474	0.207405	0.672757		H5N4F2P1	0.753104	0.679815	0	0	1
2035.71	S1H6N3F1	0.127687	0.0479982	0.0752039	0.0368078	0.896834		S1H6N3F1	0.167901	0.0681898	0.0471539	0.0330873	0.685537		S1H6N3F1	0.0874723	0.0688266	0.10676	0.0700304	1		S1H6N3F1	0.107527	0.0395738	0.0965489	0.0330609	0.872209		S1H6N3F1	0.167901	0.0681898	0.0874723	0.0688266	0.584891		S1H6N3F1	0.0471539	0.0330873	0.10676	0.0700304	0.850791		S1H6N3F1	0	0	0	0	1
2052.68	H4N5F2P1	1.21671	0.278259	0.974806	0.220806	0.90819		H4N5F2P1	0.799096	0.350612	1.31159	0.366547	0.685537		H4N5F2P1	1.63433	0.403164	0.59592	0.159152	0.232415		H4N5F2P1	1.05534	0.253772	1.14566	0.205778	0.857551		H4N5F2P1	0.799096	0.350612	1.63433	0.403164	0.281996		H4N5F2P1	1.31159	0.366547	0.59592	0.159152	0.565008		H4N5F2P1	0.171168	0.120158	0	0	1
2068.68	H5N5F1P1	0.217026	0.0561726	0.212452	0.0758348	0.896834		H5N5F1P1	0.214377	0.0948847	0.213431	0.121778	0.937164		H5N5F1P1	0.219676	0.0663734	0.21135	0.0941577	0.910657		H5N5F1P1	0.213904	0.0748851	0.215758	0.0538051	0.857551		H5N5F1P1	0.214377	0.0948847	0.219676	0.0663734	0.857411		H5N5F1P1	0.213431	0.121778	0.21135	0.0941577	0.885321		H5N5F1P1	0	0	0	0	1
2076.74	S1H5N4F1	15.7693	1.72283	16.2772	1.81632	0.969609		S1H5N4F1	19.5708	2.22067	13.4367	2.32731	0.685537		S1H5N4F1	11.9678	2.01751	19.4728	2.51087	0.232415		S1H5N4F1	16.5038	1.72861	15.4995	1.41404	0.90921		S1H5N4F1	19.5708	2.22067	11.9678	2.01751	0.188256		S1H5N4F1	13.4367	2.32731	19.4728	2.51087	0.489783		S1H5N4F1	42.9366	3.72855	52.685	1.20972	1
2109.7	H4N6F1P1	0.263876	0.0568672	0.507046	0.147047	0.896834		H4N6F1P1	0.208168	0.0679004	0.651018	0.226789	0.693785		H4N6F1P1	0.319583	0.0914204	0.345078	0.178375	0.828136		H4N6F1P1	0.429593	0.126771	0.331581	0.101451	0.90921		H4N6F1P1	0.208168	0.0679004	0.319583	0.0914204	0.607956		H4N6F1P1	0.651018	0.226789	0.345078	0.178375	0.679426		H4N6F1P1	0	0	0	0	1
2117.76	S1H4N5F1	1.18933	0.120499	1.63221	0.138881	0.723645		S1H4N5F1	1.43424	0.129311	1.78097	0.200713	0.685537		S1H4N5F1	0.944416	0.173186	1.46485	0.185285	0.2714		S1H4N5F1	1.6076	0.123213	1.18933	0.125205	0.201013		S1H4N5F1	1.43424	0.129311	0.944416	0.173186	0.243635		S1H4N5F1	1.78097	0.200713	1.46485	0.185285	0.660058		S1H4N5F1	1.14457	0.186596	0.820213	0.0746232	1
2133.76	S1H5N5	0.392435	0.0678271	0.321677	0.0673676	0.896834		S1H5N5	0.538487	0.0875182	0.349164	0.104533	0.693785		S1H5N5	0.246384	0.0809937	0.290754	0.0879571	0.86991		S1H5N5	0.443825	0.070003	0.267264	0.0517408	0.269903		S1H5N5	0.538487	0.0875182	0.246384	0.0809937	0.158531		S1H5N5	0.349164	0.104533	0.290754	0.0879571	0.850791		S1H5N5	0.229647	0.095274	0.227321	0.104152	1
2156.69	S1H5N4F1P1	0	0	0.0815691	0.0372598	0.747221		S1H5N4F1P1	0	0	0.0465307	0.0465307	1		S1H5N4F1P1	0	0	0.120987	0.0594993	0.28905		S1H5N4F1P1	0.0232653	0.0232653	0.0569352	0.0253216	0.824838		S1H5N4F1P1	0	0	0	0	1		S1H5N4F1P1	0.0465307	0.0465307	0.120987	0.0594993	0.712873		S1H5N4F1P1	0	0	0	0	1
2157.71	H5N4F3P1	1.75427	0.482023	1.04284	0.233222	0.896834		H5N4F3P1	0.546054	0.101649	1.13633	0.258634	0.685537		H5N4F3P1	2.96248	0.782428	0.937667	0.418573	0.232415		H5N4F3P1	0.84119	0.152624	2.00963	0.352044	0.288848		H5N4F3P1	0.546054	0.101649	2.96248	0.782428	0.00929659		H5N4F3P1	1.13633	0.258634	0.937667	0.418573	0.712873		H5N4F3P1	1.97657	1.66908	0	0	0.912698
2198.74	H4N5F3P1	1.56968	0.754539	0.600417	0.164892	0.818321		H4N5F3P1	0.312665	0.0994155	0.401832	0.169953	1		H4N5F3P1	2.8267	1.41942	0.823825	0.285407	0.360501		H4N5F3P1	0.357248	0.096118	1.88417	0.528602	0.0429213		H4N5F3P1	0.312665	0.0994155	2.8267	1.41942	0.0220794		H4N5F3P1	0.401832	0.169953	0.823825	0.285407	0.621142		H4N5F3P1	1.20542	0.557941	0.799321	0.223871	1
2214.74	H5N5F2P1	0.902908	0.281997	0.524889	0.121713	0.90819		H5N5F2P1	0.560356	0.245439	0.669435	0.189705	0.760524		H5N5F2P1	1.24546	0.49839	0.362275	0.136194	0.28905		H5N5F2P1	0.614895	0.151053	0.829844	0.195995	0.90921		H5N5F2P1	0.560356	0.245439	1.24546	0.49839	0.381271		H5N5F2P1	0.669435	0.189705	0.362275	0.136194	0.660058		H5N5F2P1	0.247685	0.103269	0.153332	0.153332	1
2221.78	S2H5N4	4.29626	0.432267	5.74542	0.963174	0.818321		S2H5N4	4.80698	0.744745	4.58586	0.962261	1		S2H5N4	3.78554	0.417464	7.04993	1.69006	0.232415		S2H5N4	4.69642	0.590841	5.32172	0.665048	0.950758		S2H5N4	4.80698	0.744745	3.78554	0.417464	0.448668		S2H5N4	4.58586	0.962261	7.04993	1.69006	0.76507		S2H5N4	3.6325	0.848218	2.06713	0.318522	1
2222.8	S1H5N4F2	1.89872	0.224111	2.50946	0.266827	0.818321		S1H5N4F2	2.12783	0.302866	2.1321	0.28524	1		S1H5N4F2	1.6696	0.329558	2.934	0.438827	0.232415		S1H5N4F2	2.12996	0.20181	2.26461	0.219566	0.911843		S1H5N4F2	2.12783	0.302866	1.6696	0.329558	0.586902		S1H5N4F2	2.1321	0.28524	2.934	0.438827	0.612229		S1H5N4F2	1.71423	0.433548	1.82295	0.324434	1
2230.73	H6N5F1P1	0.238533	0.0518183	0.230209	0.0760579	0.90819		H6N5F1P1	0.318932	0.08322	0.228576	0.12504	0.685537		H6N5F1P1	0.158134	0.0535751	0.232045	0.0894118	0.668486		H6N5F1P1	0.273754	0.073678	0.192916	0.0527796	0.872209		H6N5F1P1	0.318932	0.08322	0.158134	0.0535751	0.383979		H6N5F1P1	0.228576	0.12504	0.232045	0.0894118	0.858613		H6N5F1P1	0	0	0	0	1
2255.76	H4N6F2P1	0.742414	0.190795	1.02772	0.344617	0.927651		H4N6F2P1	0.361202	0.136829	1.456	0.582507	0.685537		H4N6F2P1	1.12363	0.315688	0.545909	0.279171	0.365633		H4N6F2P1	0.908601	0.319171	0.85176	0.246616	0.90921		H4N6F2P1	0.361202	0.136829	1.12363	0.315688	0.193927		H4N6F2P1	1.456	0.582507	0.545909	0.279171	0.612229		H4N6F2P1	0	0	0	0	1
2263.82	S1H4N5F2	0.349334	0.0714269	0.405552	0.0934781	0.927651		S1H4N5F2	0.403311	0.0901336	0.414697	0.137225	1		S1H4N5F2	0.295357	0.11327	0.395264	0.134918	0.700879		S1H4N5F2	0.409004	0.0796506	0.342372	0.0720257	0.824838		S1H4N5F2	0.403311	0.0901336	0.295357	0.11327	0.586525		S1H4N5F2	0.414697	0.137225	0.395264	0.134918	0.944797		S1H4N5F2	0.0488191	0.0488191	0.0529785	0.0529785	1
2271.76	H5N6F1P1	0.286502	0.0746581	0.297845	0.100088	0.927651		H5N6F1P1	0.28706	0.098735	0.353808	0.148515	1		H5N6F1P1	0.285943	0.118068	0.234886	0.138667	0.906314		H5N6F1P1	0.320434	0.0868857	0.261916	0.0757455	0.824838		H5N6F1P1	0.28706	0.098735	0.285943	0.118068	0.840626		H5N6F1P1	0.353808	0.148515	0.234886	0.138667	0.791243		H5N6F1P1	0	0	0	0	1
2279.82	S1H5N5F1	1.54677	0.209968	1.75749	0.181011	0.818321		S1H5N5F1	1.97008	0.300007	1.71936	0.325739	0.760524		S1H5N5F1	1.12347	0.229276	1.80039	0.149084	0.232415		S1H5N5F1	1.84472	0.216952	1.44202	0.152227	0.434152		S1H5N5F1	1.97008	0.300007	1.12347	0.229276	0.158531		S1H5N5F1	1.71936	0.325739	1.80039	0.149084	0.885321		S1H5N5F1	1.80936	0.254674	2.05045	0.565253	1
2280.8	S1H6N4F1A1	0.0787402	0.0212607	0.159162	0.0540251	0.896834		S1H6N4F1A1	0.0802955	0.0294273	0.210312	0.0936741	0.760524		S1H6N4F1A1	0.0771849	0.0324731	0.101618	0.0447343	1		S1H6N4F1A1	0.145304	0.0501699	0.0886829	0.0374034	0.872209		S1H6N4F1A1	0.0802955	0.0294273	0.0771849	0.0324731	0.970928		S1H6N4F1A1	0.210312	0.0936741	0.101618	0.0447343	0.850791		S1H6N4F1A1	0.0650249	0.0650249	0.0748166	0.0748166	1
2295.81	S1H6N5	1.00673	0.122452	1.10279	0.142221	0.896834		S1H6N5	1.23691	0.186439	1.01314	0.220995	0.760524		S1H6N5	0.776539	0.125383	1.20365	0.180851	0.28905		S1H6N5	1.12503	0.142851	0.977532	0.105684	0.824838		S1H6N5	1.23691	0.186439	0.776539	0.125383	0.294779		S1H6N5	1.01314	0.220995	1.20365	0.180851	0.865541		S1H6N5	0.644774	0.0520511	0.617037	0.0488727	1
2302.75	S1H5N4F2P1	0.0331674	0.022905	0.103583	0.0488449	0.818321		S1H5N4F2P1	0.0367919	0.0367919	0	0	1		S1H5N4F2P1	0.0295428	0.0295428	0.220115	0.0890167	0.244541		S1H5N4F2P1	0.018396	0.018396	0.119224	0.0338332	0.269903		S1H5N4F2P1	0.0367919	0.0367919	0.0295428	0.0295428	1		S1H5N4F2P1	0	0	0.220115	0.0890167	0.489783		S1H5N4F2P1	0	0	0	0	1
2303.77	H5N4F4P1	0.842438	0.582814	0.159906	0.0721196	0.896834		H5N4F4P1	0.169952	0.106457	0.0902594	0.0684724	0.760524		H5N4F4P1	1.51492	1.14857	0.238258	0.132584	0.712071		H5N4F4P1	0.130106	0.0621545	0.91414	0.406113	0.363512		H5N4F4P1	0.169952	0.106457	1.51492	1.14857	0.383979		H5N4F4P1	0.0902594	0.0684724	0.238258	0.132584	0.660058		H5N4F4P1	0.0794981	0.0794981	0	0	1
2312.78	H4N7F1P1	0.136533	0.0532607	0.295872	0.13298	0.927651		H4N7F1P1	0.114738	0.0870377	0.520226	0.227958	0.685537		H4N7F1P1	0.158328	0.0660428	0.0434736	0.0434736	0.454636		H4N7F1P1	0.317482	0.12817	0.104279	0.0897459	0.768497		H4N7F1P1	0.114738	0.0870377	0.158328	0.0660428	0.607956		H4N7F1P1	0.520226	0.227958	0.0434736	0.0434736	0.489783		H4N7F1P1	0	0	0	0	1
2320.84	S1H4N6F1	0.20561	0.064955	0.775904	0.25266	0.616221		S1H4N6F1	0.318703	0.114492	1.04679	0.421299	0.685537		S1H4N6F1	0.0925178	0.0403186	0.471159	0.238326	0.365633		S1H4N6F1	0.682746	0.229441	0.270702	0.176412	0.178878		S1H4N6F1	0.318703	0.114492	0.0925178	0.0403186	0.359468		S1H4N6F1	1.04679	0.421299	0.471159	0.238326	0.489783		S1H4N6F1	0	0	0	0	1
2360.79	H5N5F3P1	1.26621	0.423837	0.657954	0.134494	0.896834		H5N5F3P1	0.57442	0.296737	0.672077	0.181384	0.739079		H5N5F3P1	1.95799	0.745496	0.642065	0.213286	0.232415		H5N5F3P1	0.623248	0.169115	1.33873	0.290572	0.377699		H5N5F3P1	0.57442	0.296737	1.95799	0.745496	0.146886		H5N5F3P1	0.672077	0.181384	0.642065	0.213286	0.850791		H5N5F3P1	0.549831	0.308189	0.301373	0.131231	1
2367.83	S2H5N4F1	2.83076	0.347971	3.31531	0.431553	0.896834		S2H5N4F1	3.50544	0.528503	2.82188	0.714861	0.693785		S2H5N4F1	2.15607	0.348555	3.87042	0.405462	0.232415		S2H5N4F1	3.16366	0.439129	2.96282	0.321803	0.960595		S2H5N4F1	3.50544	0.528503	2.15607	0.348555	0.281996		S2H5N4F1	2.82188	0.714861	3.87042	0.405462	0.515031		S2H5N4F1	1.57456	0.133537	1.45309	0.297939	1
2368.85	S1H5N4F3	0.598813	0.108018	0.643897	0.0987069	0.899936		S1H5N4F3	0.74902	0.159913	0.566244	0.143404	0.760524		S1H5N4F3	0.448607	0.135556	0.731258	0.137199	0.2714		S1H5N4F3	0.657632	0.106523	0.581619	0.0803605	0.960208		S1H5N4F3	0.74902	0.159913	0.448607	0.135556	0.473209		S1H5N4F3	0.566244	0.143404	0.731258	0.137199	0.660058		S1H5N4F3	0.254541	0.125956	0.290003	0.134048	1
2376.79	H6N5F2P1	0.253572	0.0637703	0.20733	0.0604163	0.90819		H6N5F2P1	0.162141	0.0678601	0.239652	0.0829427	0.760524		H6N5F2P1	0.345004	0.1029	0.170969	0.0923437	0.454636		H6N5F2P1	0.200896	0.052826	0.263105	0.05359	0.84458		H6N5F2P1	0.162141	0.0678601	0.345004	0.1029	0.383979		H6N5F2P1	0.239652	0.0829427	0.170969	0.0923437	0.809377		H6N5F2P1	0.0390207	0.0390207	0	0	1
2417.82	H5N6F2P1	0.898948	0.259909	0.831595	0.218896	0.958064		H5N6F2P1	0.569429	0.217446	1.19132	0.355041	0.688268		H5N6F2P1	1.22847	0.461162	0.426904	0.162698	0.28905		H5N6F2P1	0.880375	0.215575	0.851261	0.212213	0.912327		H5N6F2P1	0.569429	0.217446	1.22847	0.461162	0.448668		H5N6F2P1	1.19132	0.355041	0.426904	0.162698	0.515031		H5N6F2P1	0	0	0	0	1
2425.87	S1H5N5F2	0.60211	0.173366	0.82733	0.149474	0.818321		S1H5N5F2	0.949938	0.299123	1.10699	0.230127	0.826477		S1H5N5F2	0.254282	0.0895338	0.512718	0.117142	0.360501		S1H5N5F2	1.02846	0.184055	0.375899	0.114936	0.14083		S1H5N5F2	0.949938	0.299123	0.254282	0.0895338	0.311561		S1H5N5F2	1.10699	0.230127	0.512718	0.117142	0.489783		S1H5N5F2	0.161731	0.0737024	0.111865	0.081082	1
2441.87	S1H6N5F1	3.56977	0.431846	3.51742	0.459742	0.927651		S1H6N5F1	4.43853	0.629033	3.08231	0.729377	0.739079		S1H6N5F1	2.70101	0.456311	4.00693	0.52723	0.2714		S1H6N5F1	3.76042	0.495303	3.31556	0.342849	0.824838		S1H6N5F1	4.43853	0.629033	2.70101	0.456311	0.188256		S1H6N5F1	3.08231	0.729377	4.00693	0.52723	0.660058		S1H6N5F1	3.96025	0.310293	5.30196	0.57491	1
2458.84	H4N7F2P1	0.241949	0.0840011	0.44296	0.279055	0.927651		H4N7F2P1	0.167848	0.10309	0.7258	0.516207	0.760524		H4N7F2P1	0.31605	0.134121	0.124765	0.0911511	0.548808		H4N7F2P1	0.446824	0.264154	0.226033	0.186346	0.921322		H4N7F2P1	0.167848	0.10309	0.31605	0.134121	0.660857		H4N7F2P1	0.7258	0.516207	0.124765	0.0911511	0.679426		H4N7F2P1	0	0	0	0	1
2474.84	H5N7F1P1	0.104879	0.045956	0.13056	0.0720084	0.927651		H5N7F1P1	0.0922537	0.0677483	0.246613	0.126535	0.760524		H5N7F1P1	0.117504	0.0659252	0	0	0.438957		H5N7F1P1	0.169433	0.0720948	0.062208	0.0515051	0.730895		H5N7F1P1	0.0922537	0.0677483	0.117504	0.0659252	0.813681		H5N7F1P1	0.246613	0.126535	0	0	0.612229		H5N7F1P1	0	0	0	0	1
2482.9	S1H5N6F1	0.302598	0.0744912	0.465644	0.211301	0.927651		S1H5N6F1	0.447085	0.125071	0.61668	0.384408	0.760524		S1H5N6F1	0.158112	0.0521648	0.295728	0.138134	0.771841		S1H5N6F1	0.531883	0.197162	0.222872	0.140858	0.498165		S1H5N6F1	0.447085	0.125071	0.158112	0.0521648	0.22725		S1H5N6F1	0.61668	0.384408	0.295728	0.138134	0.885321		S1H5N6F1	0	0	0.0386256	0.0386256	1
2506.85	H5N5F4P1	0.303147	0.116133	0.125752	0.0511428	0.83174		H5N5F4P1	0.129322	0.0800838	0.0857712	0.0597343	0.980273		H5N5F4P1	0.476973	0.208212	0.170731	0.0870097	0.586083		H5N5F4P1	0.107546	0.0487494	0.332859	0.0837459	0.363512		H5N5F4P1	0.129322	0.0800838	0.476973	0.208212	0.371183		H5N5F4P1	0.0857712	0.0597343	0.170731	0.0870097	0.712873		H5N5F4P1	0.221809	0.0623102	0	0	1
2522.85	H6N5F3P1	0.628358	0.121149	0.528517	0.111245	0.899936		H6N5F3P1	0.314543	0.0963171	0.516977	0.156562	0.739079		H6N5F3P1	0.942173	0.168763	0.541499	0.168963	0.28905		H6N5F3P1	0.41576	0.0924819	0.753621	0.099411	0.273967		H6N5F3P1	0.314543	0.0963171	0.942173	0.168763	0.0878527		H6N5F3P1	0.516977	0.156562	0.541499	0.168963	0.985272		H6N5F3P1	0.228448	0.228448	0	0	1
2523.92	S1H4N7F1	0.0158676	0.011132	0.0738627	0.0488672	0.869368		S1H4N7F1	0.0190723	0.0190723	0.135604	0.0894075	0.739079		S1H4N7F1	0.0126628	0.0126628	0.00440417	0.00440417	1		S1H4N7F1	0.0773379	0.046542	0.0087764	0.0324185	0.730895		S1H4N7F1	0.0190723	0.0190723	0.0126628	0.0126628	1		S1H4N7F1	0.135604	0.0894075	0.00440417	0.00440417	0.660058		S1H4N7F1	0	0	0	0	1
2563.87	H5N6F3P1	1.12266	0.26192	1.08599	0.224195	0.927651		H5N6F3P1	0.506605	0.165783	1.39867	0.326068	0.685537		H5N6F3P1	1.73872	0.41133	0.73423	0.272119	0.2714		H5N6F3P1	0.952639	0.207813	1.26602	0.208882	0.824838		H5N6F3P1	0.506605	0.165783	1.73872	0.41133	0.0951112		H5N6F3P1	1.39867	0.326068	0.73423	0.272119	0.565008		H5N6F3P1	0.0404396	0.0404396	0	0	1
2570.91	S2H5N5F1	0.227649	0.0535302	0.220586	0.0691089	0.896834		S2H5N5F1	0.258905	0.0875661	0.219886	0.119131	0.760524		S2H5N5F1	0.196393	0.0653166	0.221374	0.0703599	1		S2H5N5F1	0.239395	0.0718745	0.208149	0.049764	1		S2H5N5F1	0.258905	0.0875661	0.196393	0.0653166	0.813681		S2H5N5F1	0.219886	0.119131	0.221374	0.0703599	0.858613		S2H5N5F1	0.0451762	0.0451762	0	0	1
2571.93	S1H5N5F3	0.324735	0.188681	0.188546	0.0594769	0.986443		S1H5N5F3	0.583823	0.365667	0.192954	0.0956908	0.760524		S1H5N5F3	0.065648	0.028444	0.183587	0.0735022	0.586083		S1H5N5F3	0.388389	0.189375	0.121149	0.0413118	0.824838		S1H5N5F3	0.583823	0.365667	0.065648	0.028444	0.383979		S1H5N5F3	0.192954	0.0956908	0.183587	0.0735022	0.885321		S1H5N5F3	0.04148	0.04148	0.0544079	0.0544079	1
2579.87	H6N6F2P1	0.542454	0.177436	0.308402	0.0878454	0.896834		H6N6F2P1	0.464693	0.232814	0.393902	0.142597	1		H6N6F2P1	0.620215	0.279448	0.212214	0.0940297	0.595243		H6N6F2P1	0.429297	0.132709	0.428215	0.112958	0.90921		H6N6F2P1	0.464693	0.232814	0.620215	0.279448	0.840626		H6N6F2P1	0.393902	0.142597	0.212214	0.0940297	0.712873		H6N6F2P1	0	0	0.105714	0.0703222	1
2586.91	S2H6N5	0.264717	0.0406044	0.267123	0.0731713	0.927651		S2H6N5	0.338055	0.0556861	0.0965267	0.0705961	0.685537		S2H6N5	0.191378	0.050611	0.459044	0.0982768	0.232415		S2H6N5	0.217291	0.0525374	0.317339	0.0507556	0.719502		S2H6N5	0.338055	0.0556861	0.191378	0.050611	0.22725		S2H6N5	0.0965267	0.0705961	0.459044	0.0982768	0.441588		S2H6N5	0.0212973	0.0212973	0.131645	0.0571046	1
2587.93	S1H6N5F2	0.388911	0.0941929	0.674373	0.140618	0.818321		S1H6N5F2	0.536047	0.158517	0.789936	0.200918	0.760524		S1H6N5F2	0.241774	0.0846599	0.544365	0.198946	0.586083		S1H6N5F2	0.662991	0.127901	0.38417	0.103743	0.303778		S1H6N5F2	0.536047	0.158517	0.241774	0.0846599	0.294779		S1H6N5F2	0.789936	0.200918	0.544365	0.198946	0.712873		S1H6N5F2	0.140336	0.0622291	0.0300535	0.0300535	1
2620.9	H5N7F2P1	0.471926	0.159824	0.570388	0.255184	0.927651		H5N7F2P1	0.389011	0.227947	0.966864	0.446197	0.760524		H5N7F2P1	0.554841	0.234271	0.124353	0.0814442	0.360501		H5N7F2P1	0.677937	0.252946	0.352259	0.182569	0.90921		H5N7F2P1	0.389011	0.227947	0.554841	0.234271	0.6256		H5N7F2P1	0.966864	0.446197	0.124353	0.0814442	0.621142		H5N7F2P1	0	0	0	0	1
2628.95	S1H5N6F2	0.306596	0.108632	0.748115	0.261691	0.818321		S1H5N6F2	0.499812	0.196539	1.12656	0.451325	0.760524		S1H5N6F2	0.113379	0.0468361	0.322361	0.147721	0.668486		S1H5N6F2	0.813188	0.250587	0.211723	0.18041	0.178878		S1H5N6F2	0.499812	0.196539	0.113379	0.0468361	0.158531		S1H5N6F2	1.12656	0.451325	0.322361	0.147721	0.621142		S1H5N6F2	0	0	0	0	1
2644.95	S1H6N6F1	0.250311	0.0543966	0.371134	0.0678259	0.818321		S1H6N6F1	0.36668	0.0778896	0.461246	0.0768508	0.760524		S1H6N6F1	0.133942	0.0558881	0.269757	0.109443	0.668486		S1H6N6F1	0.413963	0.0543015	0.197855	0.0527295	0.14083		S1H6N6F1	0.36668	0.0778896	0.133942	0.0558881	0.158531		S1H6N6F1	0.461246	0.0768508	0.269757	0.109443	0.660058		S1H6N6F1	0.0730277	0.0448689	0.158172	0.0680168	1
2660.94	S1H7N6	0.321931	0.0588556	0.335109	0.0673222	0.929881		S1H7N6	0.413204	0.093239	0.239832	0.085952	0.693785		S1H7N6	0.230658	0.0628152	0.442296	0.0970317	0.28905		S1H7N6	0.326518	0.0650066	0.330253	0.0493196	0.960595		S1H7N6	0.413204	0.093239	0.230658	0.0628152	0.383979		S1H7N6	0.239832	0.085952	0.442296	0.0970317	0.621142		S1H7N6	0.1489	0.0390453	0.116045	0.0525174	1
2668.9	H6N5F4P1	0.849117	0.193216	0.678621	0.129664	0.942436		H6N5F4P1	0.237271	0.0751342	0.655124	0.130195	0.685537		H6N5F4P1	1.46096	0.243781	0.705055	0.244295	0.232415		H6N5F4P1	0.446197	0.0887939	1.10524	0.138418	0.0850357		H6N5F4P1	0.237271	0.0751342	1.46096	0.243781	0.00929659		H6N5F4P1	0.655124	0.130195	0.705055	0.244295	0.882085		H6N5F4P1	0.414009	0.355554	0	0	1
2685.98	S1H5N7F1	0.0313624	0.0226011	0.072936	0.045183	0.896834		S1H5N7F1	0.0627248	0.0438752	0.137768	0.0812151	0.760524		S1H5N7F1	0	0	0	0	1		S1H5N7F1	0.100246	0.0456918	0	0.0300408	0.249074		S1H5N7F1	0.0627248	0.0438752	0	0	0.607956		S1H5N7F1	0.137768	0.0812151	0	0	0.612229		S1H5N7F1	0	0	0	0	1
2709.93	H5N6F4P1	0.71172	0.178332	0.420538	0.105194	0.818321		H5N6F4P1	0.334289	0.0942506	0.433257	0.16128	0.937674		H5N6F4P1	1.08915	0.301103	0.406229	0.142303	0.2714		H5N6F4P1	0.383773	0.0914027	0.767776	0.136823	0.303778		H5N6F4P1	0.334289	0.0942506	1.08915	0.301103	0.119528		H5N6F4P1	0.433257	0.16128	0.406229	0.142303	0.987042		H5N6F4P1	0.220255	0.128127	0.0702283	0.0702283	1
2725.93	H6N6F3P1	1.09766	0.337221	0.576561	0.134625	0.896834		H6N6F3P1	0.637188	0.297701	0.650129	0.192265	0.778331		H6N6F3P1	1.55814	0.584522	0.493797	0.196607	0.360501		H6N6F3P1	0.643659	0.171911	1.05727	0.232708	0.824838		H6N6F3P1	0.637188	0.297701	1.55814	0.584522	0.383979		H6N6F3P1	0.650129	0.192265	0.493797	0.196607	0.850791		H6N6F3P1	0.217524	0.106767	0.220895	0.128474	1
2732.97	S2H6N5F1	0.914583	0.0834378	0.708471	0.14971	0.818321		S2H6N5F1	1.04093	0.129384	0.598769	0.220866	0.685537		S2H6N5F1	0.788232	0.094109	0.831886	0.205021	0.689599		S2H6N5F1	0.819852	0.135248	0.808775	0.102067	0.960208		S2H6N5F1	1.04093	0.129384	0.788232	0.094109	0.545942		S2H6N5F1	0.598769	0.220866	0.831886	0.205021	0.712873		S2H6N5F1	0.329765	0.0446342	0.203557	0.0863115	1
2733.99	S1H6N5F3	0.487871	0.132618	1.11554	0.175945	0.616221		S1H6N5F3	0.551805	0.132972	1.09793	0.28987	0.693785		S1H6N5F3	0.423937	0.236735	1.13534	0.205482	0.232415		S1H6N5F3	0.824866	0.168276	0.758717	0.153272	0.894507		S1H6N5F3	0.551805	0.132972	0.423937	0.236735	0.383979		S1H6N5F3	1.09793	0.28987	1.13534	0.205482	0.964563		S1H6N5F3	0.0419072	0.0419072	0.0465772	0.0465772	1
2766.95	H5N7F3P1	0.657466	0.198509	0.893034	0.329476	0.896834		H5N7F3P1	0.483468	0.263118	1.42804	0.563941	0.685537		H5N7F3P1	0.831464	0.301124	0.291158	0.143595	0.501455		H5N7F3P1	0.955751	0.322863	0.577202	0.235593	0.824838		H5N7F3P1	0.483468	0.263118	0.831464	0.301124	0.545942		H5N7F3P1	1.42804	0.563941	0.291158	0.143595	0.489783		H5N7F3P1	0	0	0	0	1
2775.01	S1H5N6F3	0.178681	0.049822	0.21366	0.0638203	0.90819		S1H5N6F3	0.244541	0.0779428	0.26805	0.0988273	0.760524		S1H5N6F3	0.112821	0.0582238	0.15247	0.0788392	0.998124		S1H5N6F3	0.256296	0.0611198	0.131479	0.0466044	0.460633		S1H5N6F3	0.244541	0.0779428	0.112821	0.0582238	0.476708		S1H5N6F3	0.26805	0.0988273	0.15247	0.0788392	0.716236		S1H5N6F3	0	0	0	0	1
2782.95	H6N7F2P1	0.468511	0.160272	0.355343	0.159442	0.896834		H6N7F2P1	0.340805	0.151352	0.57751	0.280691	0.930054		H6N7F2P1	0.596218	0.286681	0.105406	0.0729515	0.360501		H6N7F2P1	0.459157	0.157328	0.365247	0.142362	0.824838		H6N7F2P1	0.340805	0.151352	0.596218	0.286681	0.673859		H6N7F2P1	0.57751	0.280691	0.105406	0.0729515	0.565008		H6N7F2P1	0	0	0	0	1
2791.01	S1H6N6F2	0.233058	0.0730547	0.485551	0.159041	0.818321		S1H6N6F2	0.403506	0.117036	0.731016	0.264358	0.693785		S1H6N6F2	0.0626087	0.0414925	0.209402	0.111478	0.573099		S1H6N6F2	0.567261	0.145753	0.131688	0.111332	0.0442762		S1H6N6F2	0.403506	0.117036	0.0626087	0.0414925	0.0878527		S1H6N6F2	0.731016	0.264358	0.209402	0.111478	0.489783		S1H6N6F2	0	0	0	0	1
2807	S1H7N6F1	1.24044	0.161529	1.25906	0.194723	0.927651		S1H7N6F1	1.43476	0.261713	1.14556	0.301427	0.760524		S1H7N6F1	1.04613	0.18154	1.38675	0.2509	0.433721		S1H7N6F1	1.29016	0.196785	1.20642	0.141166	0.960595		S1H7N6F1	1.43476	0.261713	1.04613	0.18154	0.545942		S1H7N6F1	1.14556	0.301427	1.38675	0.2509	0.686118		S1H7N6F1	0.692248	0.0448003	0.788665	0.136963	1
2807.98	H4N8F3P1	0.124867	0.029404	0.122107	0.0332917	0.927651		H4N8F3P1	0.142712	0.0364834	0.0842812	0.0512201	0.685537		H4N8F3P1	0.107021	0.0475802	0.164662	0.0390082	0.454636		H4N8F3P1	0.113497	0.0313159	0.134146	0.0267699	0.824838		H4N8F3P1	0.142712	0.0364834	0.107021	0.0475802	0.544273		H4N8F3P1	0.0842812	0.0512201	0.164662	0.0390082	0.515031		H4N8F3P1	0	0	0.0580734	0.0580734	1
2813.94	S1H6N5F3P1	0.0564513	0.0262454	0.0462707	0.0337485	0.903947		S1H6N5F3P1	0.0367746	0.0367746	0	0	1		S1H6N5F3P1	0.076128	0.038449	0.0983253	0.0692886	1		S1H6N5F3P1	0.0183873	0.0183873	0.0865738	0.0254644	0.363512		S1H6N5F3P1	0.0367746	0.0367746	0.076128	0.038449	0.673859		S1H6N5F3P1	0	0	0.0983253	0.0692886	0.612229		S1H6N5F3P1	0	0	0	0	1
2832.03	S1H5N7F2	0.0544044	0.0427829	0.172236	0.103432	0.818321		S1H5N7F2	0.108809	0.0838996	0.325334	0.184904	0.739079		S1H5N7F2	0	0	0	0	1		S1H5N7F2	0.217072	0.101933	0	0.0688867	0.165689		S1H5N7F2	0.108809	0.0838996	0	0	0.607956		S1H5N7F2	0.325334	0.184904	0	0	0.489783		S1H5N7F2	0	0	0	0	1
2871.98	H6N6F4P1	1.05455	0.232635	0.716922	0.143517	0.896834		H6N6F4P1	0.58589	0.229779	0.767816	0.207821	0.760524		H6N6F4P1	1.5232	0.34971	0.659667	0.208876	0.244541		H6N6F4P1	0.676853	0.151895	1.11683	0.167485	0.444979		H6N6F4P1	0.58589	0.229779	1.5232	0.34971	0.167781		H6N6F4P1	0.767816	0.207821	0.659667	0.208876	0.922056		H6N6F4P1	0.345625	0.166349	0.0651554	0.0400985	1
2878	S3H6N5	0.0546455	0.0325785	0.176407	0.0680158	0.818321		S3H6N5	0.0822187	0.0598982	0.0730084	0.0730084	1		S3H6N5	0.0270722	0.0270722	0.292731	0.109387	0.232415		S3H6N5	0.0776135	0.0458214	0.152088	0.0471057	0.594647		S3H6N5	0.0822187	0.0598982	0.0270722	0.0270722	0.814591		S3H6N5	0.0730084	0.0730084	0.292731	0.109387	0.489783		S3H6N5	0	0	0	0	1
2879.02	S2H6N5F2	0.154033	0.0391455	0.144884	0.0638438	0.896834		S2H6N5F2	0.131436	0.0554089	0.164761	0.115971	0.778331		S2H6N5F2	0.176631	0.057574	0.122523	0.0486933	0.796352		S2H6N5F2	0.148098	0.062476	0.151168	0.0456285	0.730895		S2H6N5F2	0.131436	0.0554089	0.176631	0.057574	0.673859		S2H6N5F2	0.164761	0.115971	0.122523	0.0486933	0.660058		S2H6N5F2	0	0	0	0	1
2913.01	H5N7F4P1	0.292581	0.0773588	0.268723	0.113706	0.896834		H5N7F4P1	0.228755	0.101605	0.442641	0.191459	0.760524		H5N7F4P1	0.356408	0.118708	0.0730655	0.0730655	0.244541		H5N7F4P1	0.335698	0.108291	0.22307	0.0839098	0.824838		H5N7F4P1	0.228755	0.101605	0.356408	0.118708	0.607956		H5N7F4P1	0.442641	0.191459	0.0730655	0.0730655	0.515031		H5N7F4P1	0	0	0	0	1
2929.01	H6N7F3P1	0.908381	0.295967	0.629151	0.214336	0.896834		H6N7F3P1	0.572421	0.271082	1.01934	0.345998	0.739079		H6N7F3P1	1.24434	0.520176	0.190186	0.131231	0.244541		H6N7F3P1	0.795881	0.219991	0.748268	0.229396	0.824838		H6N7F3P1	0.572421	0.271082	1.24434	0.520176	0.492223		H6N7F3P1	1.01934	0.345998	0.190186	0.131231	0.489783		H6N7F3P1	0.0333449	0.0333449	0	0	1
2937.07	S1H6N6F3	0.272403	0.0816719	0.606998	0.197583	0.820765		S1H6N6F3	0.448487	0.130418	0.938938	0.325402	0.739079		S1H6N6F3	0.0963191	0.059905	0.233565	0.125894	0.80517		S1H6N6F3	0.693713	0.18015	0.160905	0.138184	0.0850357		S1H6N6F3	0.448487	0.130418	0.0963191	0.059905	0.167781		S1H6N6F3	0.938938	0.325402	0.233565	0.125894	0.515031		S1H6N6F3	0	0	0	0	1
2953.06	S1H7N6F2	0.28397	0.0595082	0.223895	0.0797669	0.896834		S1H7N6F2	0.334445	0.0936613	0.181663	0.0943122	0.693785		S1H7N6F2	0.233495	0.0751055	0.271406	0.13733	1		S1H7N6F2	0.258054	0.067084	0.251335	0.0573431	1		S1H7N6F2	0.334445	0.0936613	0.233495	0.0751055	0.607956		S1H7N6F2	0.181663	0.0943122	0.271406	0.13733	0.701592		S1H7N6F2	0	0	0	0	1
2994.09	S1H6N7F2	0.0825351	0.0387634	0.18528	0.0933498	0.896834		S1H6N7F2	0.130838	0.0680508	0.349973	0.16036	0.693785		S1H6N7F2	0.0342325	0.0342325	0	0	1		S1H6N7F2	0.240406	0.0885805	0.0181231	0.0631103	0.0850357		S1H6N7F2	0.130838	0.0680508	0.0342325	0.0342325	0.383979		S1H6N7F2	0.349973	0.16036	0	0	0.489783		S1H6N7F2	0	0	0	0	1
3018.02	H8N8P1	0.508059	0.119361	0.243472	0.0704729	0.818321		H8N8P1	0.313221	0.101058	0.10982	0.0555375	0.685537		H8N8P1	0.702897	0.202105	0.393831	0.11856	0.746108		H8N8P1	0.21152	0.0611323	0.557454	0.0922696	0.156331		H8N8P1	0.313221	0.101058	0.702897	0.202105	0.383979		H8N8P1	0.10982	0.0555375	0.393831	0.11856	0.489783		H8N8P1	0.126885	0.0782786	0	0	1
3034.04	H7N6F4P1	0.527681	0.139306	0.289369	0.0865401	0.818321		H7N6F4P1	0.205426	0.0839528	0.340759	0.125721	0.760524		H7N6F4P1	0.849936	0.222409	0.231554	0.123095	0.232415		H7N6F4P1	0.273093	0.0751447	0.558933	0.107042	0.551321		H7N6F4P1	0.205426	0.0839528	0.849936	0.222409	0.0951112		H7N6F4P1	0.340759	0.125721	0.231554	0.123095	0.809377		H7N6F4P1	0.0858454	0.0858454	0	0	1
3075.06	H6N7F4P1	0.824098	0.220704	0.596663	0.169796	0.896834		H6N7F4P1	0.56722	0.27089	0.926588	0.271879	0.72038		H6N7F4P1	1.08097	0.342258	0.225499	0.0884469	0.2714		H6N7F4P1	0.746904	0.191201	0.678398	0.164814	0.894507		H6N7F4P1	0.56722	0.27089	1.08097	0.342258	0.442038		H6N7F4P1	0.926588	0.271879	0.225499	0.0884469	0.489783		H6N7F4P1	0	0	0	0	1
3091.06	H7N7F3P1	0.6318	0.258107	0.186177	0.0899115	0.818321		H7N7F3P1	0.295268	0.121532	0.24783	0.15243	0.760524		H7N7F3P1	0.968333	0.489946	0.116818	0.0899671	0.2714		H7N7F3P1	0.271549	0.0947385	0.56762	0.188444	0.90921		H7N7F3P1	0.295268	0.121532	0.968333	0.489946	0.584891		H7N7F3P1	0.24783	0.15243	0.116818	0.0899671	0.858613		H7N7F3P1	0	0	0.109284	0.0676419	1
3098.1	S2H7N6F1	0.254744	0.0568053	0.300376	0.0711987	0.927651		S2H7N6F1	0.323738	0.0930527	0.259974	0.114957	0.760524		S2H7N6F1	0.185751	0.0621712	0.34583	0.0841054	0.42002		S2H7N6F1	0.291856	0.0721568	0.261082	0.0516564	0.921322		S2H7N6F1	0.323738	0.0930527	0.185751	0.0621712	0.492223		S2H7N6F1	0.259974	0.114957	0.34583	0.0841054	0.805011		S2H7N6F1	0.135905	0.0363762	0.0582632	0.0357664	1
3099.12	S1H7N6F3	0.37791	0.0991479	0.649934	0.147126	0.818321		S1H7N6F3	0.483406	0.164945	0.751655	0.223604	0.760524		S1H7N6F3	0.272413	0.10858	0.535497	0.193184	0.554571		S1H7N6F3	0.617531	0.138651	0.396217	0.107955	0.730895		S1H7N6F3	0.483406	0.164945	0.272413	0.10858	0.544273		S1H7N6F3	0.751655	0.223604	0.535497	0.193184	0.850791		S1H7N6F3	0.0303184	0.0303184	0.124478	0.0630318	1
3140.14	S1H6N7F3	0.0992813	0.0496357	0.290666	0.135265	0.818321		S1H6N7F3	0.198563	0.0894793	0.505243	0.234525	0.693785		S1H6N7F3	0	0	0.0492667	0.0492667	0.690604		S1H6N7F3	0.351903	0.127313	0.0231843	0.0917675	0.0381276		S1H6N7F3	0.198563	0.0894793	0	0	0.281996		S1H6N7F3	0.505243	0.234525	0.0492667	0.0492667	0.46173		S1H6N7F3	0	0	0	0	1
3156.14	S1H7N7F2	0.0556348	0.0308919	0.0826623	0.0477878	0.927651		S1H7N7F2	0.11127	0.0572888	0.15614	0.0848123	0.991237		S1H7N7F2	0	0	0	0	1		S1H7N7F2	0.133705	0.0499434	0	0.0318982	0.165689		S1H7N7F2	0.11127	0.0572888	0	0	0.383979		S1H7N7F2	0.15614	0.0848123	0	0	0.612229		S1H7N7F2	0	0	0	0	1
3172.13	S1H8N7F1	0.377912	0.0562325	0.258147	0.0775353	0.818321		S1H8N7F1	0.37262	0.089761	0.305613	0.117388	0.760524		S1H8N7F1	0.383204	0.0733134	0.204748	0.103506	0.360501		S1H8N7F1	0.339116	0.0721396	0.299225	0.0570319	0.894507		S1H8N7F1	0.37262	0.089761	0.383204	0.0733134	1		S1H8N7F1	0.305613	0.117388	0.204748	0.103506	0.809377		S1H8N7F1	0.133222	0.0583371	0.133567	0.0585477	1
3180.07	H9N8P1	0.688673	0.17029	0.327439	0.0988335	0.818321		H9N8P1	0.196288	0.0897035	0.394022	0.151557	0.760524		H9N8P1	1.18106	0.233639	0.252532	0.128057	0.232415		H9N8P1	0.295155	0.0887294	0.744105	0.129348	0.231196		H9N8P1	0.196288	0.0897035	1.18106	0.233639	0.0185932		H9N8P1	0.394022	0.151557	0.252532	0.128057	0.858613		H9N8P1	0	0	0	0	1
3221.1	H8N9P1	0.498399	0.127781	0.442906	0.106689	0.927651		H8N9P1	0.391552	0.156316	0.47683	0.175116	0.930054		H8N9P1	0.605246	0.205196	0.404743	0.124363	1		H8N9P1	0.434191	0.114332	0.510892	0.0983143	0.863872		H8N9P1	0.391552	0.156316	0.605246	0.205196	0.466196		H8N9P1	0.47683	0.175116	0.404743	0.124363	0.850791		H8N9P1	0.0353762	0.0353762	0	0	1
3237.12	H7N7F4P1	0.503032	0.204903	0.296671	0.093682	0.927651		H7N7F4P1	0.322928	0.17007	0.38139	0.142188	0.760524		H7N7F4P1	0.683137	0.376038	0.201362	0.119092	0.573099		H7N7F4P1	0.352159	0.107763	0.456419	0.143833	0.912327		H7N7F4P1	0.322928	0.17007	0.683137	0.376038	0.673859		H7N7F4P1	0.38139	0.142188	0.201362	0.119092	0.660058		H7N7F4P1	0.0329141	0.0329141	0	0	1
3245.18	S1H7N6F4	0.332632	0.0659535	0.555283	0.147869	0.869368		S1H7N6F4	0.439615	0.108286	0.673495	0.25487	0.937674		S1H7N6F4	0.22565	0.0624475	0.422294	0.133838	0.430924		S1H7N6F4	0.556555	0.137287	0.318188	0.102789	0.73293		S1H7N6F4	0.439615	0.108286	0.22565	0.0624475	0.383979		S1H7N6F4	0.673495	0.25487	0.422294	0.133838	0.944797		S1H7N6F4	0	0	0	0	1
3302.2	S1H7N7F3	0.0497899	0.0290131	0.14789	0.0721358	0.818321		S1H7N7F3	0.0995797	0.054385	0.279347	0.12275	0.693785		S1H7N7F3	0	0	0	0	1		S1H7N7F3	0.189464	0.0686769	0	0.0487392	0.0653615		S1H7N7F3	0.0995797	0.054385	0	0	0.383979		S1H7N7F3	0.279347	0.12275	0	0	0.489783		S1H7N7F3	0	0	0	0	1
3325.19	S3H5N8	0.0416437	0.0235514	0.108348	0.0534243	0.896834		S3H5N8	0	0	0.0367022	0.0367022	1		S3H5N8	0.0832874	0.0438611	0.18895	0.101873	0.80517		S3H5N8	0.0183511	0.0183511	0.133011	0.0375917	0.178878		S3H5N8	0	0	0.0832874	0.0438611	0.383979		S3H5N8	0.0367022	0.0367022	0.18895	0.101873	0.612229		S3H5N8	0	0	0	0	1
3326.13	H9N8F1P1	0.489588	0.153379	0.214586	0.0839613	0.818321		H9N8F1P1	0.275599	0.147452	0.109165	0.0555487	0.760524		H9N8F1P1	0.703576	0.25844	0.333183	0.16272	0.554571		H9N8F1P1	0.192382	0.0790519	0.529274	0.111862	0.303778		H9N8F1P1	0.275599	0.147452	0.703576	0.25844	0.383979		H9N8F1P1	0.109165	0.0555487	0.333183	0.16272	0.679426		H9N8F1P1	0	0	0	0	1
3367.15	H8N9F1P1	0.188538	0.064118	0.122523	0.0698603	0.818321		H8N9F1P1	0.119801	0.0853384	0	0	0.760524		H8N9F1P1	0.257275	0.0949126	0.260361	0.136302	0.949035		H8N9F1P1	0.0599007	0.0438706	0.258727	0.0566086	0.178878		H8N9F1P1	0.119801	0.0853384	0.257275	0.0949126	0.466196		H8N9F1P1	0	0	0.260361	0.136302	0.489783		H8N9F1P1	0.0268859	0.0268859	0	0	1
3383.15	H9N9P1	0.568932	0.171021	0.213025	0.0758362	0.818321		H9N9P1	0.368171	0.177506	0.083891	0.0576719	0.685537		H9N9P1	0.769694	0.28761	0.358301	0.134025	0.586083		H9N9P1	0.226031	0.096875	0.576097	0.119895	0.249074		H9N9P1	0.368171	0.177506	0.769694	0.28761	0.466196		H9N9P1	0.083891	0.0576719	0.358301	0.134025	0.489783		H9N9P1	0.0502574	0.0502574	0.0479894	0.0479894	1
3424.18	H8N10P1	0.0113891	0.0113891	0.0559877	0.0358786	0.869368		H8N10P1	0.0227781	0.0227781	0.105754	0.0648471	0.760524		H8N10P1	0	0	0	0	1		H8N10P1	0.0642663	0.034825	0	0.0238129	0.363512		H8N10P1	0.0227781	0.0227781	0	0	1		H8N10P1	0.105754	0.0648471	0	0	0.612229		H8N10P1	0	0	0	0	1
3448.26	S1H7N7F4	0.0674261	0.0372567	0.195053	0.0795521	0.818321		S1H7N7F4	0.134852	0.0690123	0.368433	0.126186	0.685537		S1H7N7F4	0	0	0	0	1		S1H7N7F4	0.251642	0.0752965	0	0.0547054	0.0381276		S1H7N7F4	0.134852	0.0690123	0	0	0.383979		S1H7N7F4	0.368433	0.126186	0	0	0.255656		S1H7N7F4	0	0	0	0	1
3464.25	S1H8N7F3	0.105288	0.0392011	0.108983	0.0417656	0.927651		S1H8N7F3	0.15233	0.066563	0.0869756	0.050033	0.760524		S1H8N7F3	0.0582463	0.0393345	0.133741	0.0713352	0.586083		S1H8N7F3	0.119653	0.0411622	0.093773	0.0304079	0.842605		S1H8N7F3	0.15233	0.066563	0.0582463	0.0393345	0.492223		S1H8N7F3	0.0869756	0.050033	0.133741	0.0713352	0.903961		S1H8N7F3	0	0	0	0	1
3529.21	H9N9F1P1	0.176647	0.0759595	0.168742	0.0644322	0.927651		H9N9F1P1	0.0849457	0.043148	0.0975629	0.0528136	1		H9N9F1P1	0.268348	0.14338	0.248818	0.121852	1		H9N9F1P1	0.0912543	0.0331165	0.259158	0.0640644	0.594647		H9N9F1P1	0.0849457	0.043148	0.268348	0.14338	0.473209		H9N9F1P1	0.0975629	0.0528136	0.248818	0.121852	0.809377		H9N9F1P1	0.0374646	0.0374646	0	0	1
3537.27	S1H9N8F1	0.144386	0.0694948	0.192863	0.0623157	0.896809		S1H9N8F1	0.098463	0.0537137	0.118423	0.0624163	0.991237		S1H9N8F1	0.190309	0.130817	0.276607	0.109363	0.573099		S1H9N8F1	0.108443	0.0400172	0.23092	0.059335	0.730895		S1H9N8F1	0.098463	0.0537137	0.190309	0.130817	0.94448		S1H9N8F1	0.118423	0.0624163	0.276607	0.109363	0.621142		S1H9N8F1	0	0	0	0	1
3545.2	H10N9P1	0.0563727	0.0257766	0.0952913	0.049585	0.927651		H10N9P1	0	0	0.0495557	0.0336555	0.760524		H10N9P1	0.112745	0.0450486	0.146744	0.0988506	0.927977		H10N9P1	0.0247779	0.0173962	0.128745	0.0354459	0.273047		H10N9P1	0	0	0.112745	0.0450486	0.281996		H10N9P1	0.0495557	0.0336555	0.146744	0.0988506	0.850791		H10N9P1	0	0	0	0	1
[truncated: 18 more columns]
