# Supplementary material for: N-glycomic profiling of colorectal cancer according to tumor stage and location
Source: PLoS One. 2020 Jun 29;15(6):e0234989. doi: 10.1371/journal.pone.0234989 (PMC7323945; doi:10.1371/journal.pone.0234989)
Supplement: S5 Table — The relative abundance of each N-glycan class is shown as the average ± SEM. The p-value for each N-glycan class compared within all ten groups is also given. (XLSX) [file pone.0234989.s008.xlsx]

## Sheet: 5. Acidic N-glycan classes 
Supplementary Table 5
1. Right-sided CRC vs. left-sided CRC							2. Right-sided CRC vs. left-sided CRC stage II samples only							3. Right-sided CRC vs. left-sided CRC, stage III samples only							4. Stage II vs. III CRC, all samples							5. Stage II vs. III CRC, right-sided samples only							6. Stage II vs. III CRC, left-sided samples only							7. Healthy colon tissue, right vs. left							8. Right colon, healthy tissue vs. CRC
Class name	Right-sided CRC		Left-sided CRC		p-value		Class name	Right-sided CRC, stage II		Left-sided CRC, stage II		p-value		Class name	Right-sided CRC, stage III		Left-sided CRC, stage III		p-value		Class name	Stage II		Stage III		p-value		Class name	Stage II, right colon		Stage III, right colon		p-value		Class name	Stage II, left colon		Stage III, left colon		p-value		Class name	Healthy right colon		Healthy left colon		p-value		Class name
	Average	SEM	Average	SEM				Average	SEM	Average	SEM				Average	SEM	Average	SEM				Average	SEM	Average	SEM				Average	SEM	Average	SEM				Average	SEM	Average	SEM				Average	SEM	Average	SEM
Hybrid-type	9.09934	0.960139	9.55987	0.744514	0.963739		Hybrid-type	10.3011	1.30205	9.46495	0.733556	1		Hybrid-type	7.89761	1.36439	9.66667	1.41329	0.528752		Hybrid-type	9.883	0.731979	8.73011	0.976078	1		Hybrid-type	10.3011	1.30205	7.89761	1.36439	0.229895		Hybrid-type	9.46495	0.733556	9.66667	1.41329	1		Hybrid-type	4.58749	0.677973	4.9459	0.391012	1		Hybrid-type
Complex-type	90.9007	0.960139	90.4401	0.744514	0.963739		Complex-type	89.6989	1.30205	90.5351	0.733556	1		Complex-type	92.1024	1.36439	90.3333	1.41329	0.528752		Complex-type	90.117	0.731979	91.2699	0.976078	1		Complex-type	89.6989	1.30205	92.1024	1.36439	0.229895		Complex-type	90.5351	0.733556	90.3333	1.41329	1		Complex-type	95.4125	0.677973	95.0541	0.391012	1		Complex-type
Soluble (HexNAc 1)	0	0	0.0578818	0.0409583	0.80561		Soluble (HexNAc 1)	0	0	0	0	1		Soluble (HexNAc 1)	0	0	0.122999	0.0836903	0.428019		Soluble (HexNAc 1)	0	0	0.0578818	0.0409583	1		Soluble (HexNAc 1)	0	0	0	0	1		Soluble (HexNAc 1)	0	0	0.122999	0.0836903	0.478374		Soluble (HexNAc 1)	0	0	0	0	1		Soluble (HexNAc 1)
Large-N-glycans	34.1594	1.29649	29.2654	1.79973	0.80561		Large-N-glycans	31.4378	1.56191	29.1775	2.65029	1		Large-N-glycans	36.881	1.6889	29.3643	2.5882	0.120239		Large-N-glycans	30.3077	1.51719	33.3438	1.73608	1		Large-N-glycans	31.4378	1.56191	36.881	1.6889	0.16086		Large-N-glycans	29.1775	2.65029	29.3643	2.5882	1		Large-N-glycans	12.6407	0.863439	11.2958	0.64631	1		Large-N-glycans
Biantennary-size	43.6216	3.39695	45.9671	3.6929	0.997318		Biantennary-size	50.3465	4.24092	39.1651	5.34671	0.469682		Biantennary-size	36.8967	4.44414	53.6194	3.69905	0.0858847		Biantennary-size	44.7558	3.57727	44.7662	3.52129	1		Biantennary-size	50.3465	4.24092	36.8967	4.44414	0.190107		Biantennary-size	39.1651	5.34671	53.6194	3.69905	0.476716		Biantennary-size	80.8661	1.175	81.1608	0.669288	1		Biantennary-size
Sialylated complex N-glycans	63.4345	5.6258	74.0159	4.4884	0.80561		Sialylated complex N-glycans	79.0979	4.54315	68.9234	7.32728	0.805517		Sialylated complex N-glycans	47.771	7.24809	79.7451	4.46823	0.036559		Sialylated complex N-glycans	74.0107	4.36023	62.8176	5.82542	1		Sialylated complex N-glycans	79.0979	4.54315	47.771	7.24809	0.0450314		Sialylated complex N-glycans	68.9234	7.32728	79.7451	4.46823	0.542157		Sialylated complex N-glycans	92.7283	4.81546	97.2972	0.953139	1		Sialylated complex N-glycans
Monoantennary	32.9911	3.26956	42.8056	3.16072	0.80561		Monoantennary	38.9333	4.32933	41.27	4.67797	1		Monoantennary	27.0489	4.22635	44.5331	4.4252	0.129101		Monoantennary	40.1017	3.10475	35.2768	3.67693	1		Monoantennary	38.9333	4.32933	27.0489	4.22635	0.190107		Monoantennary	41.27	4.67797	44.5331	4.4252	0.949374		Monoantennary	50.2107	4.66118	56.5919	1.81614	1		Monoantennary
Fucosylation	75.5843	1.74543	74.9737	2.16244	1		Fucosylation	72.2048	2.41105	78.3211	3.04701	0.469682		Fucosylation	78.9639	2.06865	71.2079	2.63613	0.173317		Fucosylation	75.263	2.02545	75.314	1.87086	1		Fucosylation	72.2048	2.41105	78.9639	2.06865	0.190107		Fucosylation	78.3211	3.04701	71.2079	2.63613	0.476716		Fucosylation	71.9336	3.12346	67.5188	4.01018	1		Fucosylation
Complex fucosylation	35.864	4.45395	32.0234	4.12067	0.963739		Complex fucosylation	25.5862	4.90033	38.6677	5.6865	0.469682		Complex fucosylation	46.1419	5.82136	24.5486	5.08152	0.0858847		Complex fucosylation	32.1269	3.97181	35.9803	4.64187	1		Complex fucosylation	25.5862	4.90033	46.1419	5.82136	0.134714		Complex fucosylation	38.6677	5.6865	24.5486	5.08152	0.476716		Complex fucosylation	8.74619	4.57361	5.27202	0.737605	1		Complex fucosylation
Terminal HexNAc	17.2404	2.54286	18.4859	3.20382	1		Terminal HexNAc	13.123	3.50944	24.648	5.15848	0.469682		Terminal HexNAc	21.3578	3.30554	11.5535	1.63561	0.101959		Terminal HexNAc	18.8855	3.33353	16.744	2.22258	1		Terminal HexNAc	13.123	3.50944	21.3578	3.30554	0.190107		Terminal HexNAc	24.648	5.15848	11.5535	1.63561	0.476716		Terminal HexNAc	2.99813	0.737041	1.97921	0.264278	1		Terminal HexNAc
Sialylation	62.4475	5.41476	72.8234	4.42214	0.80561		Sialylation	77.803	4.22447	67.6794	7.24097	0.805517		Sialylation	47.0919	6.91477	78.6104	4.30513	0.036559		Sialylation	72.7412	4.24772	61.9241	5.65163	1		Sialylation	77.803	4.22447	47.0919	6.91477	0.0435459		Sialylation	67.6794	7.24097	78.6104	4.30513	0.562697		Sialylation	92.8612	4.7061	97.2905	0.904011	1		Sialylation
Neu5Gc	0.0871572	0.0394359	0.0339259	0.0268999	0.963739		Neu5Gc	0.01409	0.01409	0.00470778	0.00470778	1		Neu5Gc	0.160224	0.0712484	0.0667963	0.0565209	0.586883		Neu5Gc	0.00939889	0.00729533	0.116258	0.0462317	1		Neu5Gc	0.01409	0.01409	0.160224	0.0712484	0.191349		Neu5Gc	0.00470778	0.00470778	0.0667963	0.0565209	0.542157		Neu5Gc	0.044478	0.044478	0	0	1		Neu5Gc
Sulfate/phosphate	37.7947	5.43105	27.5405	4.43536	0.80561		Sulfate/phosphate	22.3656	4.18292	32.5505	7.21126	0.805517		Sulfate/phosphate	53.2239	6.95325	21.9042	4.48549	0.036559		Sulfate/phosphate	27.458	4.22826	38.4852	5.67574	1		Sulfate/phosphate	22.3656	4.18292	53.2239	6.95325	0.0435459		Sulfate/phosphate	32.5505	7.21126	21.9042	4.48549	0.542157		Sulfate/phosphate	7.13885	4.7061	2.70952	0.904011	1		Sulfate/phosphate
Acetylation	0.244408	0.0722652	0.585249	0.11542	0.80561		Acetylation	0.174149	0.0710971	0.54717	0.143655	0.469682		Acetylation	0.314668	0.126118	0.628089	0.194108	0.44366		Acetylation	0.360659	0.0899517	0.46216	0.116177	1		Acetylation	0.174149	0.0710971	0.314668	0.126118	0.756323		Acetylation	0.54717	0.143655	0.628089	0.194108	1		Acetylation	0	0	0.139758	0.0859392	1		Acetylation
[truncated: 17 more columns]
